# Supplementary material for: Regulation of epithelial transitional states in murine and human pulmonary fibrosis
Source: J Clin Invest. 2023 Nov 15;133(22):e165612. doi: 10.1172/JCI165612 (PMC10645382; doi:10.1172/JCI165612)
Supplement: Supplemental table 1 [file jci-133-165612-s124.xlsx]

## Sheet: Legend
Using the genome-wide association meta-analysis on IPF from the International IPF Genetics Consortium, a nested candidate gene study for the keratins expressed in the transitional state was performed. The SNPs that overlapped with the genomic regions of the genes plus 5 kb on either end of the start and end sites of the genes were extracted. Multiple-testing correction (Bonferroni) was applied. C…

## Sheet: Candidate Genes
Gene	Chromosome	START	END	nSNPs	pTopSignal	nSNPs in All KRT Genes	Significance Threshold	Nominal Significance Threshold	Significance
KRT7	12	52627026	52642705	75	0.00662	348	0.000143678	0.000666667
KRT8	12	53290974	53343644	198	5.22e-05	348	0.000143678	0.000252525	Significant
KRT17	17	39775693	39780827	25	0.0263	348	0.000143678	0.002
KRT18	12	53342638	53346690	29	0.0663	348	0.000143678	0.00172414
KRT19	17	39679868	39684560	32	0.0463	348	0.000143678	0.0015625

## Sheet: Candidate SNPs
Chromosome	Position	RSID	Non-effect Allele	Effect Allele	MAF	Studies	n	Direction	Beta	SE	Log10P	P	Candidate Gene	Significance
12	52622287	rs11611352	T	C	0.15216	5	24589	-+-++	-0.0186	0.0384673	0.201542	0.629	KRT7	...
12	52622984	rs7314442	A	G	0.221307	5	24589	+++++	0.0507	0.032987	0.905526	0.124	KRT7	...
12	52623029	rs7299945	T	C	0.221894	5	24589	-----	-0.0487	0.032987	0.854329	0.14	KRT7	...
12	52623086	rs11611883	C	G	0.109707	5	24589	+-+--	-0.031	0.0444745	0.313556	0.486	KRT7	...
12	52623758	rs9919755	A	G	0.396535	5	24589	++--+	0.0285	0.0277175	0.517353	0.304	KRT7	...
12	52624148	rs9919758	T	C	0.353762	5	24589	+++-+	0.0503	0.0283498	1.11907	0.076	KRT7	...
12	52624281	rs11170055	T	C	0.241732	4	22051	++-+?	0.0776	0.0340409	1.6453	0.0226	KRT7	...
12	52624739	rs118176810	T	C	0.0145092	4	22051	+-++?	0.1678	0.127522	0.725328	0.188	KRT7	...
12	52624945	rs7958201	A	C	0.196807	5	24589	---+-	-0.0363	0.0340409	0.543241	0.286	KRT7	...
12	52624970	rs12312136	T	G	0.353715	5	24589	+++-+	0.05	0.0283498	1.1091	0.0778	KRT7	...
12	52625686	rs3809175	C	G	0.200333	5	24589	---+-	-0.0412	0.0338301	0.651148	0.223	KRT7	...
12	52625905	rs3809174	T	G	0.200268	5	24589	+++-+	0.0402	0.0338301	0.629452	0.235	KRT7	...
12	52625918	rs3809173	T	G	0.353792	5	24589	+++-+	0.054	0.0283498	1.24558	0.0568	KRT7	...
12	52626356	rs10876254	A	G	0.243573	5	24589	+++-+	0.0599	0.0314061	1.24806	0.0565	KRT7	...
12	52627007	rs7308751	T	C	0.244112	4	22051	+++-?	0.0588	0.0342517	1.06533	0.086	KRT7	...
12	52627215	rs7308888	A	G	0.201697	4	22051	---+?	-0.0294	0.0368864	0.371175	0.425	KRT7	...
12	52627568	rs36053378	A	T	0.350327	5	24589	---+-	-0.0583	0.0283498	1.40078	0.0397	KRT7	...
12	52627703	rs1902761	A	C	0.202897	5	24589	---+-	-0.0393	0.0336193	0.615439	0.242	KRT7	...
12	52627891	rs7488707	T	G	0.201693	4	22051	+++-?	0.0289	0.0368864	0.36317	0.433	KRT7	...
12	52628614	rs11170056	T	C	0.0425868	5	24589	++++-	0.1063	0.0661848	0.965573	0.108	KRT7	...
12	52628726	rs61515534	A	G	0.0390774	4	22051	----?	-0.1604	0.0751429	1.48421	0.0328	KRT7	...
12	52629679	rs1870209	A	G	0.3502	5	24589	---+-	-0.0584	0.0283498	1.40449	0.0394	KRT7	...
12	52629712	rs7135917	T	C	0.206071	5	24589	+-+++	0.0324	0.0338301	0.470826	0.338	KRT7	...
12	52630138	rs11170057	T	G	0.208142	4	22051	+-++?	0.0315	0.0366756	0.408483	0.39	KRT7	...
12	52630483	rs7957707	T	C	0.039525	5	24589	----+	-0.113	0.0691357	0.990716	0.102	KRT7	...
12	52630866	rs7295280	T	C	0.349781	5	24589	+++-+	0.0585	0.0284552	1.40016	0.0398	KRT7	...
12	52631242	rs12313552	T	C	0.349701	5	24589	+++-+	0.0577	0.0284552	1.37073	0.0426	KRT7	...
12	52631313	rs6580870	A	G	0.203496	5	24589	---+-	-0.0435	0.0336193	0.708408	0.196	KRT7	...
12	52631409	rs11170058	T	C	0.0395306	5	24589	----+	-0.1078	0.0691357	0.924685	0.119	KRT7	...
12	52631581	rs73105194	T	G	0.135447	5	24589	-++--	-0.0222	0.039205	0.243196	0.571	KRT7	...
12	52631607	rs1902768	A	G	0.203521	5	24589	---+-	-0.0435	0.0336193	0.708408	0.196	KRT7	...
12	52631967	rs12301779	A	G	0.199232	5	24589	+--++	0.0412	0.0337247	0.653964	0.222	KRT7	...
12	52632314	rs73105198	T	C	0.199131	5	24589	-++--	-0.0401	0.0337247	0.629997	0.234	KRT7	...
12	52632573	rs7300317	A	G	0.44976	5	24589	---+-	-0.0236	0.0274013	0.409952	0.389	KRT7	...
12	52632640	rs73105199	A	G	0.132979	5	24589	-++--	-0.0274	0.0395212	0.311472	0.488	KRT7	...
12	52633023	rs55862525	A	G	0.199243	5	24589	-++--	-0.041	0.0337247	0.649578	0.224	KRT7	...
12	52634223	rs149222167	A	G	0.0631085	5	24589	++-++	0.1507	0.0570159	2.08542	0.00821	KRT7	...
12	52634282	rs143228484	T	C	0.0325656	5	24589	-++--	-0.0073	0.0739836	0.0355518	0.921	KRT7	...
12	52634752	rs28517438	T	C	0.206943	5	24589	+-+++	0.0308	0.0338301	0.440578	0.363	KRT7	...
12	52634956	rs12320971	T	C	0.349143	5	24589	+++-+	0.0562	0.0284552	1.31637	0.0483	KRT7	...
12	52635360	rs999665	A	G	0.454496	5	24589	+++-+	0.0194	0.0274013	0.319711	0.479	KRT7	...
12	52635443	rs2243588	T	C	0.203881	5	24589	---+-	-0.0364	0.0336193	0.554494	0.279	KRT7	...
12	52635560	rs999666	A	T	0.453249	5	24589	---+-	-0.019	0.0274013	0.311526	0.488	KRT7	...
12	52635764	12:52635764	T	C	0.207023	4	24589	+++-?	-0.0261	0.0366756	0.321768	0.477	KRT7	...
12	52635864	rs1970725	A	G	0.0417878	5	24589	----+	-0.0805	0.0675548	0.631883	0.233	KRT7	...
12	52635979	rs1970726	A	C	0.452697	4	22051	---+?	-0.0216	0.0298253	0.32889	0.469	KRT7	...
12	52636447	rs4495931	A	G	0.450053	5	24589	---++	-0.0176	0.0274013	0.283433	0.521	KRT7	...
12	52637176	rs56082136	T	C	0.0873978	5	24589	+--++	-0.009	0.0494278	0.0677714	0.856	KRT7	...
12	52637441	rs12230484	C	G	0.0421268	5	24589	++++-	0.0879	0.0670279	0.721877	0.19	KRT7	...
12	52637940	rs2608007	A	G	0.207017	5	24589	-++--	-0.0289	0.0338301	0.405656	0.393	KRT7	...
12	52638988	rs2608008	T	C	0.204706	5	24589	+++-+	0.0407	0.0336193	0.645807	0.226	KRT7	...
12	52639302	rs2608009	C	G	0.204412	5	24589	+++-+	0.035	0.0336193	0.526011	0.298	KRT7	...
12	52639588	rs116864361	T	C	0.021156	5	24589	+++++	0.0975	0.0947454	0.51792	0.303	KRT7	...
12	52640277	rs936332	T	C	0.393744	5	24589	+++-+	0.0367	0.0278229	0.72781	0.187	KRT7	...
12	52640569	rs936331	T	C	0.18891	5	24589	---++	-0.0218	0.0347786	0.275089	0.531	KRT7	...
12	52641016	rs1317649	T	C	0.188904	5	24589	---++	-0.0225	0.034884	0.284891	0.519	KRT7	...
12	52641128	rs1317648	A	C	0.285898	5	24589	+++-+	0.0677	0.0300361	1.6162	0.0242	KRT7	...
12	52641253	rs1870219	T	C	0.0248818	5	24589	+++++	0.1708	0.0868412	1.30799	0.0492	KRT7	...
12	52641711	rs1870220	A	G	0.188603	5	24589	---++	-0.0188	0.034884	0.229195	0.59	KRT7	...
12	52642517	rs73109221	T	C	0.0269487	5	24589	-----	-0.2301	0.0847334	2.1794	0.00662	KRT7	...
12	52644396	rs12581576	A	C	0.187766	5	24589	+++--	0.0174	0.0350948	0.207583	0.62	KRT7	...
12	52644412	rs12581578	A	G	0.491317	5	24589	-----	-0.056	0.0270852	1.41249	0.0387	KRT7	...
12	52644434	rs11170061	C	G	0.318786	5	24589	-++--	-0.0385	0.0289822	0.735075	0.184	KRT7	...
12	52644470	rs35061948	A	G	0.28626	4	22051	+++-?	0.0673	0.0326708	1.40446	0.0394	KRT7	...
12	52644743	rs2608010	A	G	0.201441	5	24589	+++-+	0.0245	0.0338301	0.328884	0.469	KRT7	...
12	52644970	rs2608011	T	G	0.187211	5	24589	---++	-0.0204	0.0350948	0.250999	0.561	KRT7	...
12	52645186	rs2608012	T	C	0.490834	5	24589	--+-+	-0.0242	0.0271906	0.427758	0.373	KRT7	...
12	52645754	rs1894035	T	C	0.316944	5	24589	+--++	0.0295	0.0292984	0.503083	0.314	KRT7	...
12	52646139	rs146544749	A	G	0.0195602	4	22051	+++-?	0.2626	0.110027	1.76953	0.017	KRT7	...
12	52646409	rs75604794	A	G	0.04801	5	24589	-++--	-0.0825	0.0686087	0.639821	0.229	KRT7	...
12	52646516	rs10783505	T	G	0.446401	4	18391	-?---	-0.0696	0.0347786	1.34325	0.0454	KRT7	...
12	52646641	rs114943813	A	G	0.0108049	4	13797	-++?+	0.083	0.162933	0.214341	0.61	KRT7	...
12	52646941	rs3741722	C	G	0.487536	5	24589	--++-	-0.0105	0.0271906	0.15529	0.699	KRT7	...
12	52647197	rs11612499	A	T	0.2353	5	24589	-----	-0.0588	0.0325654	1.14885	0.071	KRT7	...
12	52647543	rs13377619	A	G	0.026615	5	24589	-+-++	0.0567	0.0848388	0.297634	0.504	KRT7	...
12	52647649	rs143883539	A	G	0.0133485	5	24589	-++-+	-0.0667	0.116666	0.246023	0.568	KRT7	...
12	53286039	rs117279275	A	G	0.0296379	5	24589	-+---	-0.0143	0.0794639	0.0669244	0.857	KRT8	...
12	53286052	rs2131161	T	C	0.0849649	5	24589	++-++	0.1005	0.049217	1.38559	0.0412	KRT8	...
12	53286424	rs75182136	A	G	0.0255292	5	24589	-+++-	0.0666	0.0864196	0.355651	0.441	KRT8	...
12	53286498	rs4300473	C	G	0.487485	5	24589	-----	-0.1028	0.0271906	3.80584	0.000156	KRT8	...
12	53286523	rs79878424	C	G	0.0296772	5	24589	+-+++	0.0194	0.0793585	0.0931941	0.807	KRT8	...
12	53286720	rs77545290	A	G	0.0534718	5	24589	----+	-0.0659	0.0605991	0.557791	0.277	KRT8	...
12	53286983	rs77451310	A	G	0.0296569	5	24589	+-+++	0.0196	0.0793585	0.0942455	0.805	KRT8	...
12	53287021	rs76603131	A	G	0.0296582	5	24589	-+---	-0.0199	0.0793585	0.0958262	0.802	KRT8	...
12	53287341	rs149932122	T	C	0.029699	5	24589	+-+++	0.0167	0.0793585	0.0791849	0.833	KRT8	...
12	53287367	rs7973698	A	G	0.0546666	5	24589	++-+-	0.0586	0.0598614	0.484636	0.328	KRT8	...
12	53287433	rs147842729	T	C	0.029941	4	22051	+-++?	0.0052	0.0864196	0.0213544	0.952	KRT8	...
12	53287641	rs139471557	A	G	0.0296783	5	24589	-+---	-0.0193	0.0793585	0.0926691	0.808	KRT8	...
12	53287835	rs73110432	A	T	0.115008	4	22051	+++-?	0.0211	0.0457392	0.190726	0.645	KRT8	...
12	53287919	rs140800220	T	C	0.0296763	5	24589	-+---	-0.0194	0.0793585	0.0931941	0.807	KRT8	...
12	53287948	rs7312765	A	G	0.487454	5	24589	-----	-0.1021	0.0271906	3.76106	0.000173	KRT8	...
12	53288338	rs7313089	T	C	0.486717	4	22051	----?	-0.106	0.0296145	3.46283	0.000344	KRT8	...
12	53289648	rs4919707	A	G	0.114356	5	24589	---+-	-0.0268	0.0424721	0.277334	0.528	KRT8	...
12	53289690	rs147433647	A	G	0.029939	4	22051	+-++?	0.0067	0.0864196	0.0277032	0.938	KRT8	...
12	53289706	rs117449632	A	G	0.0299385	4	22051	+-++?	0.0067	0.0864196	0.0277032	0.938	KRT8	...
12	53289769	rs187003369	A	G	0.0297204	5	24589	+-+++	0.0193	0.0793585	0.0926691	0.808	KRT8	...
12	53289858	rs79801308	A	G	0.0296932	5	24589	-+---	-0.0252	0.0792531	0.124644	0.751	KRT8	...
12	53289869	rs3825085	C	G	0.029673	5	24589	-+---	-0.0206	0.0793585	0.099531	0.795	KRT8	...
12	53289992	rs3825086	A	T	0.0296715	5	24589	-+---	-0.0205	0.0793585	0.0990003	0.796	KRT8	...
12	53290084	rs3825087	T	G	0.02967	5	24589	+-+++	0.0206	0.0793585	0.099531	0.795	KRT8	...
12	53290153	rs3825088	T	G	0.02967	5	24589	-+---	-0.0206	0.0793585	0.099531	0.795	KRT8	...
12	53290229	rs3825089	A	G	0.0296713	5	24589	-+---	-0.0209	0.0793585	0.101126	0.792	KRT8	...
12	53290394	rs3825094	A	G	0.0296696	5	24589	+-+++	0.0206	0.0793585	0.099531	0.795	KRT8	...
12	53290403	rs11170324	A	G	0.0210691	5	24589	--+--	-0.1755	0.0911621	1.26591	0.0542	KRT8	...
12	53290681	rs75326475	A	G	0.0296696	5	24589	+-+++	0.0206	0.0793585	0.099531	0.795	KRT8	...
12	53290712	rs117053226	T	G	0.0296696	5	24589	-+---	-0.0206	0.0793585	0.099531	0.795	KRT8	...
12	53290778	rs117254202	A	G	0.0296696	5	24589	+-+++	0.0206	0.0793585	0.099531	0.795	KRT8	...
12	53291459	rs2277331	T	C	0.0296671	5	24589	-+---	-0.0206	0.0793585	0.099531	0.795	KRT8	...
12	53291480	rs143717163	T	C	0.0296671	5	24589	+-+++	0.0206	0.0793585	0.099531	0.795	KRT8	...
12	53291585	rs78500185	A	G	0.0296671	5	24589	+-+++	0.0206	0.0793585	0.099531	0.795	KRT8	...
12	53291821	rs142806865	A	G	0.0296666	5	24589	-+---	-0.0206	0.0793585	0.099531	0.795	KRT8	...
12	53291892	rs139653434	T	G	0.0296641	5	24589	+-+++	0.0206	0.0793585	0.099531	0.795	KRT8	...
12	53291984	12:53291984	T	C	0.0296666	4	24589	-+--?	-0.0067	0.0864196	0.0277032	0.938	KRT8	...
12	53291992	12:53291992	A	G	0.0296666	4	24589	+-++?	0.0067	0.0864196	0.0277032	0.938	KRT8	...
12	53292643	rs57422427	T	C	0.0296637	5	24589	-+---	-0.0206	0.0793585	0.099531	0.795	KRT8	...
12	53292881	rs4397939	A	G	0.312764	5	24589	+++++	0.0961	0.0295091	2.94789	0.00113	KRT8	...
12	53292915	rs182454802	A	G	0.0296628	5	24589	+-+++	0.0206	0.0793585	0.099531	0.795	KRT8	...
12	53292957	rs188768518	A	G	0.029668	5	24589	+-+++	0.0206	0.0793585	0.099531	0.795	KRT8	...
12	53292972	rs10735846	A	G	0.487319	5	24589	-----	-0.1023	0.0271906	3.77383	0.000168	KRT8	...
12	53293024	rs150389469	A	G	0.029666	5	24589	+-+++	0.0206	0.0793585	0.099531	0.795	KRT8	...
12	53293086	rs111748820	A	G	0.0298849	5	24589	+-+++	0.0146	0.0789369	0.0689175	0.853	KRT8	...
12	53293211	rs138138177	T	C	0.0296863	5	24589	+-+++	0.0236	0.0791477	0.116016	0.766	KRT8	...
12	53294381	rs8608	T	C	0.482874	5	24589	+++++	0.1048	0.0272959	3.90891	0.000123	KRT8	Significant
12	53294742	rs56128482	T	C	0.0187619	5	24589	+++--	0.0534	0.0981179	0.231899	0.586	KRT8	...
12	53294747	rs56095813	T	C	0.114124	5	24589	+++-+	0.0266	0.0424721	0.274806	0.531	KRT8	...
12	53294821	rs4351899	T	G	0.482941	5	24589	+++++	0.1044	0.0272959	3.88303	0.000131	KRT8	Significant
12	53295081	rs4531558	T	G	0.489651	5	24589	+++++	0.11	0.0271906	4.28227	5.22e-05	KRT8	Significant
12	53295109	rs4479068	C	G	0.486208	5	24589	-----	-0.1065	0.0272959	4.01987	9.55e-05	KRT8	Significant
12	53295184	rs7312512	T	C	0.482933	5	24589	-----	-0.1049	0.0272959	3.91539	0.000122	KRT8	Significant
12	53295360	rs7312756	T	C	0.482953	5	24589	-----	-0.1045	0.0272959	3.88949	0.000129	KRT8	Significant
12	53295394	rs1799872	T	C	0.482946	5	24589	+++++	0.1049	0.0272959	3.91539	0.000122	KRT8	Significant
12	53295551	rs2035876	T	G	0.313066	5	24589	+++++	0.0959	0.0295091	2.93753	0.00115	KRT8	...
12	53295917	rs2035875	A	G	0.484054	4	22051	++++?	0.1053	0.0296145	3.42367	0.000377	KRT8	...
12	53296331	rs139896142	C	G	0.0296666	5	24589	+-+++	0.0246	0.0791477	0.12151	0.756	KRT8	...
12	53296610	rs9652002	A	C	0.101683	4	22051	++++?	0.1489	0.0480577	2.71086	0.00195	KRT8	...
12	53296852	rs61927889	A	G	0.414107	5	24589	+++-+	0.0509	0.0276121	1.18528	0.0653	KRT8	...
12	53296889	rs61927890	A	T	0.384231	5	24589	---+-	-0.0498	0.0279283	1.12747	0.0746	KRT8	...
12	53296914	rs7963560	T	C	0.414034	5	24589	---+-	-0.0509	0.0276121	1.18528	0.0653	KRT8	...
12	53297242	rs7978935	A	T	0.414878	5	24589	---+-	-0.0514	0.0276121	1.20292	0.0627	KRT8	...
12	53297320	rs7964223	A	G	0.414613	5	24589	---+-	-0.0515	0.0276121	1.20646	0.0622	KRT8	...
12	53297594	rs4919703	C	G	0.37394	4	22051	++++?	0.1053	0.0307738	3.20606	0.000622	KRT8	...
12	53297721	rs7953982	T	G	0.409643	5	24589	+++-+	0.0505	0.0276121	1.17125	0.0674	KRT8	...
12	53298215	rs2070912	A	G	0.409271	5	24589	+++-+	0.051	0.0276121	1.18879	0.0647	KRT8	...
12	53298582	rs11554495	A	C	0.0101374	4	22051	-+-+?	0.0224	0.153342	0.0536168	0.884	KRT8	...
12	53298769	rs1065306	A	G	0.408722	4	22051	+++-?	0.0531	0.0299307	1.11892	0.076	KRT8	...
12	53298775	rs13098	A	T	0.115548	4	22051	---+?	-0.0214	0.0458445	0.193381	0.641	KRT8	...
12	53298835	rs2070910	T	G	0.378968	4	22051	+++-?	0.0554	0.0304576	1.16163	0.0689	KRT8	...
12	53299600	rs10431540	A	G	0.101172	5	24589	+++++	0.1456	0.0443691	2.98618	0.00103	KRT8	...
12	53299660	rs10431541	A	G	0.100996	4	22051	----?	-0.1408	0.0482685	2.45174	0.00353	KRT8	...
12	53299943	rs139349995	A	G	0.0140549	4	22051	+---?	-0.0872	0.131526	0.294701	0.507	KRT8	...
12	53300203	rs12580050	A	T	0.408828	5	24589	+++-+	0.0499	0.0276121	1.15037	0.0707	KRT8	...
12	53301019	rs55958994	T	C	0.116198	5	24589	+++-+	0.0208	0.0421559	0.206401	0.622	KRT8	...
12	53301058	rs2682300	A	T	0.322517	5	24589	+++++	0.0921	0.029193	2.79434	0.00161	KRT8	...
12	53301059	rs2682299	A	C	0.322515	5	24589	+++++	0.0918	0.029193	2.77906	0.00166	KRT8	...
12	53301100	rs118080839	T	C	0.0166078	5	24589	+++-+	0.2281	0.104863	1.52851	0.0296	KRT8	...
12	53301547	rs116958576	A	C	0.0294711	5	24589	+-+++	0.0209	0.0793585	0.101126	0.792	KRT8	...
12	53302033	rs117633742	A	G	0.029709	4	22051	-+--?	-0.0083	0.086525	0.0345258	0.924	KRT8	...
12	53302619	rs11170326	A	G	0.380251	5	24589	---+-	-0.0472	0.0280337	1.03507	0.0922	KRT8	...
12	53303331	rs17120257	T	C	0.115731	5	24589	---+-	-0.0191	0.0421559	0.186759	0.65	KRT8	...
12	53303399	rs117181142	C	G	0.0293491	5	24589	+-+++	0.0265	0.0794639	0.131492	0.739	KRT8	...
12	53303795	rs2682298	A	G	0.323372	5	24589	+++++	0.0883	0.029193	2.60401	0.00249	KRT8	...
12	53303856	rs4368015	T	G	0.0293311	5	24589	+-+++	0.0278	0.0794639	0.138791	0.726	KRT8	...
12	53304030	rs4366564	T	C	0.0293509	5	24589	+-+++	0.0265	0.0794639	0.131492	0.739	KRT8	...
12	53304040	rs4300472	T	C	0.0299439	5	24589	-+---	-0.0219	0.0786208	0.107578	0.781	KRT8	...
12	53304064	rs4382982	T	C	0.0293534	5	24589	-+---	-0.0265	0.0794639	0.131492	0.739	KRT8	...
12	53304326	rs10876386	A	G	0.0996942	5	24589	-----	-0.1394	0.0445799	2.75297	0.00177	KRT8	...
12	53304373	rs117390692	A	G	0.0293534	5	24589	+-+++	0.0265	0.0794639	0.131492	0.739	KRT8	...
12	53304406	rs77264486	T	C	0.0293534	5	24589	+-+++	0.0265	0.0794639	0.131492	0.739	KRT8	...
12	53304515	rs74805158	T	C	0.0293534	5	24589	+-+++	0.0265	0.0794639	0.131492	0.739	KRT8	...
12	53304735	rs17690698	C	G	0.0293518	5	24589	-+---	-0.0265	0.0794639	0.131492	0.739	KRT8	...
12	53305454	rs73110458	T	C	0.0128374	5	24589	+-++-	-0.0168	0.122674	0.0500875	0.891	KRT8	...
12	53305606	rs10735847	C	G	0.322537	5	24589	+++++	0.0893	0.029193	2.65343	0.00222	KRT8	...
12	53305961	rs2682297	A	G	0.0513699	5	24589	++++-	0.0529	0.0618638	0.406168	0.392	KRT8	...
12	53305962	rs4919744	A	G	0.0994745	5	24589	-----	-0.1408	0.0446853	2.78847	0.00163	KRT8	...
12	53306026	rs2638505	A	G	0.322714	5	24589	+++++	0.0912	0.029193	2.74864	0.00178	KRT8	...
12	53306238	rs76670952	A	G	0.0145426	5	24589	++++-	0.0657	0.110765	0.257211	0.553	KRT8	...
12	53306395	rs2638504	C	G	0.322522	5	24589	+++++	0.0889	0.029193	2.63361	0.00232	KRT8	...
12	53307026	rs11170327	T	C	0.114095	5	24589	+++++	0.1414	0.0421559	3.09914	0.000796	KRT8	...
12	53307369	rs2638503	C	G	0.263036	4	22051	-+-+?	0.0278	0.0331978	0.39538	0.402	KRT8	...
12	53308031	12:53308031	A	C	0.0120867	4	22051	----?	-0.2269	0.136796	1.01242	0.0972	KRT8	...
12	53308265	rs2682296	A	G	0.263735	5	24589	+-+--	-0.0425	0.0304576	0.788076	0.163	KRT8	...
12	53308355	rs11609037	T	C	0.380766	5	24589	---+-	-0.0466	0.0280337	1.01567	0.0965	KRT8	...
12	53308408	rs57802417	A	C	0.380192	5	24589	---+-	-0.0483	0.0280337	1.07108	0.0849	KRT8	...
12	53308932	rs113925811	A	C	0.115839	5	24589	+++-+	0.0207	0.0421559	0.205232	0.623	KRT8	...
12	53309115	rs150327419	A	G	0.0296253	4	22051	-+--?	-0.0181	0.086525	0.078677	0.834	KRT8	...
12	53309584	rs4919743	A	G	0.115856	5	24589	+++-+	0.021	0.0421559	0.208746	0.618	KRT8	...
12	53310156	rs75823692	A	T	0.0293747	5	24589	-+---	-0.0253	0.0794639	0.124826	0.75	KRT8	...
12	53310411	rs2682295	A	C	0.355778	5	24589	+++++	0.0843	0.0285606	2.50015	0.00316	KRT8	...
12	53310792	rs7969669	A	G	0.0131175	5	24589	----+	-0.1304	0.120355	0.555013	0.279	KRT8	...
12	53311785	12:53311785	A	G	0.14735	4	22051	----?	-0.0631	0.041102	0.904017	0.125	KRT8	...
12	53312267	rs11170336	T	C	0.37977	4	22051	---+?	-0.053	0.030563	1.08146	0.0829	KRT8	...
12	53312385	rs17690809	T	C	0.02996	5	24589	-+---	-0.0253	0.0787261	0.126138	0.748	KRT8	...
12	53312612	rs73110464	T	C	0.116053	5	24589	+++-+	0.0185	0.0421559	0.179948	0.661	KRT8	...
12	53312780	rs139276302	T	G	0.0153641	5	24589	--++-	-0.0809	0.112978	0.324269	0.474	KRT8	...
12	53313204	rs117167136	T	C	0.0293861	5	24589	++---	-0.0168	0.0793585	0.0796977	0.832	KRT8	...
12	53313931	rs6580917	T	C	0.325708	5	24589	+++++	0.0904	0.029193	2.70834	0.00196	KRT8	...
12	53314733	rs2682338	A	G	0.325662	5	24589	+++++	0.09	0.029193	2.68831	0.00205	KRT8	...
12	53315157	rs10219651	A	C	0.0963023	5	24589	-----	-0.1491	0.0452122	3.01121	0.000975	KRT8	...
12	53315274	rs1979678	A	G	0.355085	5	24589	-----	-0.0834	0.0285606	2.45604	0.0035	KRT8	...
12	53315659	rs11829997	A	G	0.0820783	5	24589	---+-	-0.0194	0.0493224	0.158593	0.694	KRT8	...
12	53315819	rs77846788	T	C	0.0293603	5	24589	--+++	0.0213	0.0793585	0.103259	0.788	KRT8	...
12	53315866	rs4581543	A	T	0.356319	4	22051	++++?	0.077	0.0309846	1.88769	0.013	KRT8	...
12	53316120	rs9739281	T	C	0.356343	4	22051	----?	-0.0772	0.0309846	1.89557	0.0127	KRT8	...
12	53316179	rs2007964	A	G	0.325069	5	24589	+++++	0.0883	0.029193	2.60401	0.00249	KRT8	...
12	53316821	rs73110471	A	G	0.116454	5	24589	+++-+	0.0186	0.0421559	0.181079	0.659	KRT8	...
12	53317195	12:53317195	A	T	0.0133789	4	24589	+-+-?	-0.0245	0.133529	0.0683283	0.854	KRT8	...
12	53317318	rs149588154	C	G	0.0294082	5	24589	--+++	0.0183	0.0793585	0.0874452	0.818	KRT8	...
12	53317731	rs111345606	T	C	0.379632	5	24589	---+-	-0.045	0.0280337	0.964782	0.108	KRT8	...
12	53318107	rs11170338	T	C	0.330502	5	24589	-----	-0.0909	0.0290876	2.75012	0.00178	KRT8	...
12	53318547	rs10735848	C	G	0.35928	5	24589	+++++	0.089	0.0284552	2.75407	0.00176	KRT8	...
12	53319639	rs61927926	A	T	0.0645587	5	24589	+++--	0.0661	0.0563835	0.617865	0.241	KRT8	...
12	53319672	rs77749782	T	C	0.029322	5	24589	-+---	-0.0189	0.0795693	0.0903122	0.812	KRT8	...
12	53320460	rs118189287	A	G	0.0134795	5	24589	++++-	0.1352	0.118985	0.592031	0.256	KRT8	...
12	53321436	rs2638521	A	G	0.051829	5	24589	++++-	0.0503	0.0615476	0.383227	0.414	KRT8	...
12	53321581	rs147221879	A	G	0.0293182	5	24589	+-+++	0.0208	0.0794639	0.100447	0.794	KRT8	...
12	53321998	rs11613918	C	G	0.410497	5	24589	+++--	0.0471	0.0277175	1.04932	0.0893	KRT8	...
12	53322260	rs2363617	T	C	0.0517906	5	24589	++++-	0.0528	0.0617584	0.40607	0.393	KRT8	...
12	53322277	rs12425966	C	G	0.364138	5	24589	---+-	-0.0587	0.0283498	1.41567	0.0384	KRT8	...
12	53322297	rs74788132	A	G	0.0292749	5	24589	++---	-0.0154	0.0796747	0.0722525	0.847	KRT8	...
12	53323144	rs113094235	T	C	0.115057	5	24589	---+-	-0.0414	0.0425775	0.480331	0.331	KRT8	...
12	53323694	rs2638490	T	C	0.0836629	5	24589	--+-+	-0.0347	0.0491116	0.3189	0.48	KRT8	...
12	53323847	rs73110481	T	C	0.0481182	5	24589	+-+++	0.055	0.0637608	0.410768	0.388	KRT8	...
12	53324169	rs7308146	T	C	0.0838164	5	24589	++-+-	0.0323	0.0490062	0.292573	0.51	KRT8	...
12	53324886	rs112433325	T	C	0.0338471	4	22051	-+++?	0.0781	0.0805178	0.478783	0.332	KRT8	...
12	53324992	rs2638520	T	C	0.0540831	5	24589	++++-	0.0542	0.0605991	0.430501	0.371	KRT8	...
12	53325055	rs113120949	A	G	0.0119074	5	24589	+-++-	0.0444	0.128681	0.136639	0.73	KRT8	...
12	53325562	rs7298485	T	C	0.411403	5	24589	+++--	0.0407	0.0277175	0.847714	0.142	KRT8	...
12	53325730	rs143953354	T	C	0.0118435	4	22051	++++?	0.1546	0.138904	0.575596	0.266	KRT8	...
12	53326748	rs72648110	T	G	0.0540568	5	24589	++++-	0.0527	0.0605991	0.415113	0.384	KRT8	...
12	53326791	rs7297834	A	G	0.411096	5	24589	---++	-0.0405	0.0277175	0.841732	0.144	KRT8	...
12	53326918	rs7486193	T	C	0.0971334	5	24589	-----	-0.1383	0.0450014	2.67417	0.00212	KRT8	...
12	53327077	rs117281798	A	G	0.0297464	5	24589	--+++	0.0162	0.0790423	0.076959	0.838	KRT8	...
12	53327768	rs147055809	T	C	0.0537302	4	22051	++++?	0.0984	0.0668171	0.85128	0.141	KRT8	...
12	53327770	rs190813429	T	C	0.0299486	4	22051	--++?	-0.0021	0.0862088	0.00852322	0.981	KRT8	...
12	53328232	rs11170339	T	C	0.0942414	5	24589	+++++	0.1476	0.0456338	2.91407	0.00122	KRT8	...
12	53328614	rs2682335	A	G	0.0841065	5	24589	--+-+	-0.0368	0.0490062	0.344192	0.453	KRT8	...
12	53329088	rs141785230	A	G	0.0333547	5	24589	+---+	-0.0204	0.0745106	0.105546	0.784	KRT8	...
12	53329880	rs188560831	A	T	0.016777	5	24589	+++-+	0.1951	0.108551	1.14094	0.0723	KRT8	...
12	53330050	12:53330050	A	G	0.0313559	4	22051	----?	-0.1192	0.0853657	0.788851	0.163	KRT8	...
12	53330317	rs61360258	A	C	0.0939817	5	24589	+++++	0.1472	0.0457392	2.88949	0.00129	KRT8	...
12	53330451	rs11170340	T	C	0.366803	5	24589	+++-+	0.0324	0.0283498	0.596716	0.253	KRT8	...
12	53330455	rs56770168	T	C	0.053951	5	24589	++++-	0.0589	0.0609153	0.476793	0.334	KRT8	...
12	53330595	rs66534130	A	G	0.199181	5	24589	---++	-0.0464	0.0339355	0.765656	0.172	KRT8	...
12	53330700	rs1907670	A	G	0.0425051	5	24589	++---	-0.0484	0.0685033	0.318889	0.48	KRT8	...
12	53331144	12:53331144	A	G	0.399465	4	22051	+++-?	0.0139	0.0302469	0.189876	0.646	KRT8	...
12	53332484	rs150362215	T	C	0.0299335	5	24589	++---	-0.0093	0.0789369	0.0427693	0.906	KRT8	...
12	53332647	rs10876387	T	C	0.0892336	5	24589	-----	-0.1329	0.0467931	2.34592	0.00451	KRT8	...
12	53333249	rs59210689	A	G	0.210465	5	24589	++++-	0.0436	0.0333032	0.72017	0.19	KRT8	...
12	53333309	rs117412892	A	G	0.141859	5	24589	+++-+	0.0381	0.0393104	0.478286	0.332	KRT8	...
12	53333722	12:53333722	A	C	0.0319766	4	24589	--++?	0.014	0.0833633	0.0621659	0.867	KRT8	...
12	53333791	rs79078147	A	G	0.0284411	5	24589	++---	0.0103	0.0845226	0.0443078	0.903	KRT8	...
12	53334322	rs73112444	A	G	0.0359772	5	24589	++++-	0.0566	0.0748267	0.347366	0.449	KRT8	...
12	53335011	rs74089285	T	C	0.0371963	5	24589	+-++-	-0.0209	0.0733513	0.110308	0.776	KRT8	...
12	53335216	rs12302939	C	G	0.191186	5	24589	---++	-0.0194	0.0344624	0.241481	0.573	KRT8	...
12	53335563	rs11170341	T	C	0.191282	5	24589	---++	-0.0197	0.0344624	0.245982	0.568	KRT8	...
12	53336989	rs2055036	T	C	0.474455	5	24589	---++	-0.004	0.0270852	0.0542393	0.883	KRT8	...
12	53337068	rs2055037	C	G	0.474466	5	24589	+++--	0.0038	0.0270852	0.0513795	0.888	KRT8	...
12	53337490	rs74089296	T	C	0.0103125	4	22051	--++?	-0.1133	0.153026	0.338132	0.459	KRT8	...
12	53337907	rs73297787	A	G	0.0400762	5	24589	++---	-0.0273	0.0682926	0.161566	0.689	KRT8, KRT18	...
12	53338041	rs2172276	T	C	0.380237	5	24589	+++--	0.0274	0.0279283	0.486049	0.327	KRT8, KRT18	...
12	53338143	rs2131160	A	G	0.380218	5	24589	---++	-0.0268	0.0279283	0.47204	0.337	KRT8, KRT18	...
12	53338804	rs11609512	C	G	0.368404	4	22051	+++-?	0.0431	0.0306684	0.796108	0.16	KRT8, KRT18	...
12	53339034	rs12423065	T	C	0.414998	5	24589	---++	-0.0295	0.0276121	0.544618	0.285	KRT8, KRT18	...
12	53339942	rs2682292	T	G	0.414943	5	24589	+++--	0.0283	0.0276121	0.515125	0.305	KRT8, KRT18	...
12	53340135	rs116872106	A	G	0.0349052	5	24589	++---	-0.0039	0.0727189	0.0189841	0.957	KRT8, KRT18	...
12	53340393	rs2638526	A	G	0.483623	5	24589	----+	-0.0134	0.0270852	0.207058	0.621	KRT8, KRT18	...
12	53340600	rs11170342	A	G	0.0110577	5	24589	-++--	-0.0747	0.123517	0.263342	0.545	KRT8, KRT18	...
12	53341359	rs180794174	A	G	0.012847	4	22051	-++-?	0.0657	0.134793	0.203449	0.626	KRT8, KRT18	...
12	53342327	rs147318384	T	C	0.0387227	4	22051	++--?	-0.033	0.0754591	0.179223	0.662	KRT8, KRT18	...
12	53342512	rs148721682	C	G	0.0141932	5	24589	++-++	0.0924	0.11751	0.364837	0.432	KRT8, KRT18	...
12	53342718	rs79477652	C	G	0.0347459	5	24589	++---	-0.0017	0.0730351	0.00814079	0.981	KRT8, KRT18	...
12	53343493	rs1492241	A	G	0.0385879	5	24589	+-++-	-0.0101	0.0714543	0.0517856	0.888	KRT8, KRT18	...
12	53344318	rs2070875	T	G	0.0112133	5	24589	-++--	-0.0827	0.12299	0.299884	0.501	KRT8, KRT18	...
12	53344830	rs2070876	T	C	0.375178	5	24589	---++	-0.0322	0.0280337	0.600823	0.251	KRT8, KRT18	...
12	53344993	rs143956671	A	G	0.0130347	5	24589	++--+	0.0486	0.119407	0.164945	0.684	KRT8, KRT18	...
12	53346750	rs3741442	T	C	0.0112393	5	24589	--+--	-0.0892	0.123201	0.328779	0.469	KRT8, KRT18	...
12	53346972	rs11615022	A	G	0.282887	5	24589	+++--	0.0288	0.0301415	0.469381	0.339	KRT8, KRT18	...
12	53347332	rs139656607	A	G	0.027736	5	24589	--++-	-0.047	0.0837849	0.240465	0.575	KRT8, KRT18	...
12	53347608	rs76609884	C	G	0.0158019	4	22051	++-+?	0.1386	0.116666	0.629242	0.235	KRT8, KRT18	...
12	53347903	rs10783549	T	C	0.492443	4	22051	++++?	0.0343	0.0294037	0.613671	0.243	KRT8, KRT18	...
12	53347915	rs10783550	T	C	0.380774	4	22051	---+?	-0.0546	0.0303522	1.14244	0.072	KRT8, KRT18	...
12	53347963	rs10783551	A	T	0.448993	4	22051	----?	-0.0542	0.0295091	1.17881	0.0663	KRT8, KRT18	...
12	53348593	12:53348593	A	G	0.382094	4	22051	+++-?	0.0573	0.0303522	1.22879	0.059	KRT8, KRT18	...
12	53348701	12:53348701	A	G	0.466289	4	22051	---+?	-0.0201	0.0295091	0.304711	0.496	KRT18
12	53349196	rs12229517	T	C	0.381228	5	24589	---++	-0.0347	0.0279283	0.669456	0.214	KRT18
12	53350638	rs113518787	C	G	0.013692	5	24589	+-++-	0.0626	0.120566	0.219245	0.604	KRT18
12	53350985	rs11834907	T	C	0.0771298	5	24589	+++--	0.0377	0.0503763	0.342716	0.454	KRT18
12	53351486	rs35650442	A	T	0.0772295	5	24589	---++	-0.037	0.0503763	0.334737	0.463	KRT18
12	53351540	rs145830391	T	C	0.0615903	5	24589	+++-+	0.0541	0.0560673	0.475488	0.335	KRT18
17	39675594	rs3760519	A	G	0.374195	5	24589	+-+--	-0.0265	0.0279283	0.465096	0.343	KRT19	...
17	39676088	rs66491052	A	G	0.210731	5	24589	+++-+	0.0394	0.032987	0.633918	0.232	KRT19	...
17	39676412	rs9652841	T	C	0.379713	5	24589	-++++	0.0256	0.0278229	0.446703	0.358	KRT19	...
17	39676420	rs147930891	A	G	0.03332	4	23506	++?-+	0.0527	0.0814663	0.285921	0.518	KRT19	...
17	39677699	rs56389952	T	C	0.379793	5	24589	-++++	0.0252	0.0278229	0.437613	0.365	KRT19	...
17	39677832	rs79139891	T	C	0.0834613	5	24589	--+--	-0.0649	0.0509033	0.69396	0.202	KRT19	...
17	39678160	rs4796672	T	C	0.374237	5	24589	+-+--	-0.0258	0.0279283	0.449047	0.356	KRT19	...
17	39678440	rs11653862	T	C	0.374234	5	24589	+-+--	-0.0263	0.0279283	0.460488	0.346	KRT19	...
17	39678636	rs12940147	A	G	0.373949	5	24589	+-+--	-0.0257	0.0279283	0.446771	0.357	KRT19	...
17	39678697	rs4796669	T	C	0.374294	5	24589	+-+--	-0.0263	0.0279283	0.460488	0.346	KRT19	...
17	39678716	rs4796667	T	C	0.374316	5	24589	-+-++	0.0264	0.0279283	0.46279	0.345	KRT19	...
17	39679240	rs111301120	C	G	0.0272611	5	24589	--++-	-0.0582	0.0869465	0.298212	0.503	KRT19	...
17	39679804	rs2016199	T	C	0.374426	5	24589	+-+--	-0.0262	0.0279283	0.458191	0.348	KRT19	...
17	39680935	rs4796780	A	G	0.374417	5	24589	-+-++	0.0284	0.0279283	0.509753	0.309	KRT19	...
17	39681475	rs4601	A	G	0.374476	5	24589	-+-++	0.0287	0.0279283	0.516951	0.304	KRT19	...
17	39682032	rs7209408	T	G	0.374475	5	24589	-+-++	0.0275	0.0279283	0.488399	0.325	KRT19	...
17	39682483	rs144791995	T	C	0.0341107	5	24589	-----	-0.1558	0.0781992	1.33411	0.0463	KRT19	...
17	39683044	rs3786142	A	G	0.374278	5	24589	-+-++	0.0278	0.0279283	0.495477	0.32	KRT19	...
17	39684321	rs4602	C	G	0.375532	4	22051	+-+-?	-0.0183	0.0303522	0.262361	0.547	KRT19	...
17	39684410	rs11550883	A	G	0.379867	5	24589	+----	-0.0236	0.0278229	0.40196	0.396	KRT19	...
17	39684598	rs56051972	C	G	0.372614	5	24589	+-+--	-0.0291	0.0279283	0.526611	0.297	KRT19	...
17	39684839	rs897422	T	C	0.37266	5	24589	+-+--	-0.0304	0.0279283	0.558504	0.276	KRT19	...
17	39685216	rs7221465	T	C	0.378001	5	24589	+----	-0.0279	0.0279283	0.497845	0.318	KRT19	...
17	39685304	rs7210782	T	C	0.377719	5	24589	-++++	0.0289	0.0279283	0.521772	0.301	KRT19	...
17	39685860	rs117948968	A	T	0.0442204	5	24589	--+++	0.0391	0.0682926	0.246449	0.567	KRT19	...
17	39686057	rs11650388	A	G	0.374487	5	24589	-+-++	0.0267	0.0279283	0.469721	0.339	KRT19	...
17	39686192	rs11650426	A	G	0.37449	5	24589	-+-++	0.0267	0.0279283	0.469721	0.339	KRT19	...
17	39686674	rs12949411	A	G	0.374122	5	24589	+-+--	-0.0257	0.0279283	0.446771	0.357	KRT19	...
17	39686705	rs9303312	A	G	0.374463	5	24589	+-+--	-0.0258	0.0279283	0.449047	0.356	KRT19	...
17	39686857	rs9303313	T	C	0.374442	5	24589	+-+--	-0.0269	0.0279283	0.474364	0.335	KRT19	...
17	39687632	rs16967085	C	G	0.374552	5	24589	-+-++	0.0261	0.0279283	0.455898	0.35	KRT19	...
17	39688477	rs4796788	T	C	0.374456	5	24589	-+-++	0.026	0.0279283	0.45361	0.352	KRT19	...
17	39688599	rs4796778	A	C	0.374078	5	24589	-+-++	0.0264	0.0279283	0.46279	0.345	KRT19	...
17	39771360	rs117549387	A	G	0.052447	4	23506	--?-+	-0.1266	0.0643931	1.30721	0.0493	KRT17	...
17	39772189	rs118071359	A	G	0.0736623	4	23506	--?+-	-0.0845	0.0551188	0.902176	0.125	KRT17	...
17	39772507	rs111542474	C	G	0.0241303	5	24589	-+--+	0.0593	0.0918999	0.285039	0.519	KRT17	...
17	39772597	rs4523984	A	G	0.409404	5	24589	+-+++	0.0276	0.0279283	0.490754	0.323	KRT17	...
17	39772625	rs117627272	A	G	0.0330933	4	23506	+-?-+	0.0154	0.0837849	0.0684571	0.854	KRT17	...
17	39773492	rs35644755	A	G	0.409302	5	24589	+-+++	0.0274	0.0279283	0.486049	0.327	KRT17	...
17	39773538	rs113203582	A	T	0.0619116	5	24589	--+++	0.0292	0.0591237	0.206635	0.621	KRT17	...
17	39773882	rs140704044	C	G	0.0621057	5	24589	++---	-0.0424	0.0591237	0.324875	0.473	KRT17	...
17	39773949	rs58814537	T	C	0.308373	5	24589	+-+++	0.0462	0.0297199	0.920594	0.12	KRT17	...
17	39773957	rs112674357	A	T	0.0621147	5	24589	--+++	0.0391	0.0591237	0.293792	0.508	KRT17	...
17	39774177	rs897427	C	G	0.309414	5	24589	+-+++	0.0443	0.0296145	0.870688	0.135	KRT17	...
17	39774644	rs138762303	T	C	0.0217788	4	23506	++?++	0.2174	0.0988556	1.55493	0.0279	KRT17	...
17	39775120	rs141688182	A	G	0.0278725	5	24589	+++-+	0.1509	0.0869465	1.08279	0.0826	KRT17	...
17	39775336	rs62066636	A	G	0.304727	5	24589	+-+++	0.0427	0.0297199	0.821628	0.151	KRT17	...
17	39775870	rs117941474	T	C	0.0327159	5	24589	-+++-	0.028	0.0802016	0.138466	0.727	KRT17	...
17	39776557	rs2071632	A	G	0.0646849	4	23506	-+?-+	-0.0832	0.0587021	0.805798	0.156	KRT17	...
17	39778857	rs62066637	A	G	0.0328393	4	23506	++?+-	0.0498	0.0813609	0.267221	0.54	KRT17	...
17	39779160	rs9916519	C	G	0.404287	5	24589	+-+++	0.0253	0.0279283	0.437715	0.365	KRT17	...
17	39780140	rs8073131	T	C	0.406059	5	24589	-+---	-0.03	0.0279283	0.54861	0.283	KRT17	...
17	39780767	rs11553457	C	G	0.125252	5	24589	-----	-0.0813	0.0425775	1.25024	0.0562	KRT17	...
17	39780803	rs71373433	A	G	0.0974694	4	23506	--?++	-0.0105	0.0487955	0.0811188	0.83	KRT17	...
17	39782707	rs62066639	A	G	0.136463	5	24589	--++-	-0.0139	0.0404697	0.135936	0.731	KRT17	...
17	39783464	rs111584124	T	G	0.058631	5	24589	--+++	0.0505	0.0604937	0.3938	0.404	KRT17	...
17	39783630	rs113649805	A	T	0.059175	5	24589	--+++	0.0518	0.0603883	0.407809	0.391	KRT17	...
17	39785045	rs75182357	A	G	0.0153174	5	24589	+++++	0.2437	0.109711	1.57953	0.0263	KRT17	...
17	39785241	rs8076409	C	G	0.395237	5	24589	-+---	0.0057	0.0279283	0.0766109	0.838	KRT17	...

## Sheet: CADD & ReMM Scores
RSID	Candidate Gene	ReMM	CADD
rs4531558	KRT8	ReMM=0.615000	CADD=T/G:0.196946:5.797
rs4479068	KRT8	ReMM=0.060000	CADD=G/C:0.105033:4.351
rs7312512	KRT8	ReMM=0.010000	CADD=C/T:-0.167207:0.890
rs1799872	KRT8	ReMM=0.000000	CADD=T/C:-0.051258:1.921
rs8608	KRT8	ReMM=0.332000	CADD=T/C:0.584760:10.140
rs7312756	KRT8	ReMM=0.015000	CADD=C/T:-0.062325:1.791
rs4351899	KRT8	ReMM=0.019000	CADD=T/G:0.217406:6.095
