# Supplementary material for: Regulation of epithelial transitional states in murine and human pulmonary fibrosis
Source: J Clin Invest. 2023 Nov 15;133(22):e165612. doi: 10.1172/JCI165612 (PMC10645382; doi:10.1172/JCI165612)
Supplement: Supplemental table 2 [file jci-133-165612-s125.xlsx]

## Sheet: Cell States
AEC2	Transitional	AEC1	Basaloid
Sftpc	Anxa1	Igfbp2	Palld
Lyz2	Krt8	Akap5	Krt17
Sftpb	Krt19	Hopx	Sfn
Lyz1	Krt18	Rtkn2	Plau
H2-Aa	Itgb6	Cryab	Ier3
Sfta2	Cldn4	Pxdc1	Tpm1
Sftpd	Sfn	Ier3	Cdh3
H2-Ab1	Krt7	Spock2	Tpm4
Sftpa1	Trp53	Timp2	Lamb3
Fabp5		Pdpn	S100a2
			Atf3
			Sox4
			Zfp36l1
			Phlda2

## Sheet: Pathways
Senescence	TGFβ	DNA damage	Cell Death	Proteostasis
ABL1	ABCF1	ATM	ABL1	ATF6
AKT1	ACTA2	ATR	APAF1	ATG9B
ALDH1A3	ACTN1	BRCA1	ATP6V1G2	BAG1
AREG	ACVR1	CDC25A	BAX	BAG2
ATM	ACVR2A	CHEK1	BCL2L11	BAG3
BMI1	ACVRL1	CHEK2	BIRC2	BAG4
CALR	AHNAK	FANCD2	CASP1	BAG5
CCL11	AMHR2	H2AFX	CASP3	CCND1
CCL2	ANGPTL4	HUS1	CASP6	CCS
CCL20	ANXA11	MDC1	CASP7	CCT2
CCL5	ANXA2	PARP1	CASP9	CCT3
CCL7	AREG	PARP2	CD40	CCT4
CCL8	ARF4	RAD1	CD40LG	CCT5
CCNA2	ARPC2	RAD17	CFLAR	CCT6A
CCNB1	ATF3	RAD50	CYLD	CCT6B
CCND1	ATF4	RAD9A	DFFA	CCT7
CCNE1	B2M	RNF8	FAS	COQ8A
CD44	BACH1	SMC1A	FASL	CREB3
CDC25C	BAMBI	TOPBP1	GADD45A	CRYAA
CDK2	BAX	TRP53	NOL3	CRYAB
CDK4	BCL2L1	BRCA2	SPATA2	CTSD
CDK6	BDNF	DDB2	SYCP2	DAXX
CDK6	BHLHE40	DCLRE1A	TNF	DDIT3
CDKN1A	BMP1	ERCC1	TNFRSF1A	DDIT4
CDKN1B	BMP2	ERCC2	TNFRSF10B	DERL1
CDKN1C	BMP3	FANCC	TRP53	DNAJA1
CDKN2A	BMP4	LIG1	AKT1	DNAJA2
CDKN2B	BMP5	NTHL1	BCL2	DNAJA3
CDKN2C	BMP7	OGG1	BCL2A1A	DNAJA4
CDKN2D	BMPR1A	PCNA	BCL2L1	DNAJB1
CHEK1	BMPR1B	POLE	BIRC3	DNAJB11
CHEK2	BMPR2	RPA1	CASP2	DNAJB12
CITED2	BRD2	XPA	IGF1R	DNAJB13
COL1A1	BTG1	XPC	MCL1	DNAJB14
COL3A1	CALM1	APEX1	TNFRSF11B	DNAJB2
CREG1	CAPNS1	FEN1	TRAF2	DNAJB5
CSF2	CAPRIN1	MBD4	XIAP	DNAJB6
CTGF	CASP8	MPG	APP	DNAJB7
CXCL1	CCND1	UNG	ATG12	DNAJB9
CXCL2	CCND2	XRCC1	ATG16L1	DNAJC1
CXCL3	CCT2	WRN	ATG3	DNAJC10
CXCL5	CCT5	ABL1	ATG5	DNAJC11
E2F1	CD44	EXO1	ATG7	DNAJC12
E2F3	CDC6	MLH1	BECN1	DNAJC13
EGR1	CDH1	MLH3	CTSB	DNAJC14
EREG	CDK4	MSH2	CTSS	DNAJC15
ETS1	CDKN1A	MSH3	ESR1	DNAJC16
ETS2	CDKN1B	PMS2	GAA	DNAJC17
FGF7	CDKN2B	BLM	HTT	DNAJC18
FN1	CEACAM1	MRE11A	IFNG	DNAJC19
GADD45A	CEBPB	NBN	IGF1	DNAJC21
GDF15	CFL1	PRKDC	INS2	DNAJC3
GLB1	CLDN4	RAD51	IRGM1	DNAJC4
GLB1	CLIC4	RAD52	MAP1LC3A	DNAJC5
GSK3B	CLU	TRP53BP1	MAPK8	DNAJC5B
HBEGF	CNN2	XRCC2	NFKB1	DNAJC7
HRAS	COL1A1	XRCC6	PIK3C3	DNAJC8
ID1	COL1A2	ATRX	RPS6KB1	DNAJC9
IFNG	COL4A1	BRIP1	SNCA	EDEM2
IGF1	COTL1	FANCA	SQSTM1	EIF2AK2
IGF1R	COX5A	FANCG	ULK1	EIF2S1
IGFBP3	CREB1	GADD45A	9430015G10RIK	FAF2
IGFBP5	CREBBP	GADD45G	BMF	FBXO6
IGFBP7	CRYAB	MGMT	CCDC103	HSF1
IL11	CSRP1	POLH	COMMD4	HSF2
IL15	CTNNB1	POLI	DEFB1	HSF4
IL18	CTNND1	PTTG1	DENND4A	HSP90AA1
IL1A	CTSD	RAD18	DPYSL4	HSP90AB1
IL1B	CTSH	RAD21	EIF5B	HSP90B1
IL6	CTTN	RAD51C	FOXI1	HSPA14
IL7	CYBA	RAD51B	GALNT5	HSPA1A
ING1	CYR61	REV1	GRB2	HSPA1B
IRF3	DCN	SMC3	HSPBAP1	HSPA1L
IRF5	DDIT4	SUMO1	JPH3	HSPA2
IRF7	DDX21	XRCC3	KCNIP1	HSPA4
MAP2K1	DLX2	BAX	MAG	HSPA4L
MAP2K3	DNAJA1	CDKN1A	OLFR1404	HSPA5
MAP2K6	DNAJB6	PPP1R15A	PARP1	HSPA5
MAPK14	DNPEP	TERF1	PARP2	HSPA8
MDM2	DUSP1	CDC25C	PVR	HSPA9
MIF	DYNLL1	DDIT3	RAB25	HSPB1
MMP1	E2F4	MCPH1	S100A7A	HSPB2
MMP10	EEF1A1	MIF	MACO1	HSPB3
MMP13	ELAVL1	PPM1D	TXNL4B	HSPB6
MMP14	ELK3			HSPB7
MMP16	EMP1			HSPB8
MMP2	ENG			HSPB8
MMP25	EP300			HSPD1
MORC3	EPCAM			HSPE1
MYC	EPHB2			HSPH1
MYC	F3			JKAMP
NBN	FBLN5			MANF
NFKB1	FLNA			MFN2
NOX4	FLNB			OPTN
PCNA	FN1			PDIA2
PDGFA	FOS			PDIA3
PIGF	FSTL3			PDIA4
PIK3CA	FUBP1			PFDN1
PLAT	FURIN			PFDN2
PLAU	GADD45A			PPP1R15A
PRKCD	GADD45B			PSMA1
PTEN	GDF5			PSMA4
RB1	GNAI2			PSMA5
RBL2	GNAS			PSMA7
SERPINA10	GPRC5A			PSMB1
SERPINB2	GSC			PSMB2
SERPINB2	GSN			PSMB3
SERPIND1	GTF2I			PSMB4
SERPINE1	HBEGF			PSMB5
SERPINE1	HERPUD1			PSMB6
SIRT1	HES1			PSMC1
SOD1	HEY1			PSMC3
SOD2	HMOX1			PSMD1
SPARC	HNRNPAB			PSMD11
TBX2	HNRNPC			PSMD12
TBX3	HSP90AA1			PSMD14
TERF2	HSPA1A			PSMD7
TERT	HSPA1A/HSPA1B			SERP1
TGFB1	HSPB1			SERP2
TGFB1I1	ICAM1			SERPINH1
THBS1	ID1			SIL1
THPO	ID2			SQSTM1
TIMP1	ID3			TCP1
TIMP2	IER3			TGM2
TRP53	IFRD1			THBS1
TRP53BP1	IGF1			TMED2
TWIST1	IGFBP3			TMTC4
VIM	IGFBP7			TOR1A
	IL6			TRAM1
	ILK			UBXN4
	INHA
	INHBA
	ITGA3
	ITGAV
	ITGB1
	ITGB6
	JUN
	JUNB
	JUP
	KLF10
	KLF2
	KRAS
	KRT18
	KRT19
	KRT7
	KRT8
	LAMB3
	LAMC2
	LEFTY1
	LGALS3
	LITAF
	LSM2
	LSM6
	LSR
	LTBP1
	LTBP2
	LTBP4
	LY6A
	MALAT1
	MAP3K7
	MAPK14
	MAPK8
	MBD1
	MECOM
	MMP11
	MMP14
	MMP2
	MSN
	MYC
	MYH9
	MYL12A
	MYL6
	MYOD1
	NFIB
	NFKBIA
	NME1
	NODAL
	NOG
	NOP58
	NOTCH1
	NUPR1
	PA2G4
	PCBP1
	PDGFA
	PDGFB
	PDLIM7
	PGRMC1
	PLAU
	PLS3
	PLSCR1
	PMEPA1
	PPARA
	PPP2R2A
	PSMC1
	PSMC3
	PSMD1
	PTGS2
	PTHLH
	PTK2
	PTK2B
	RAB18
	RAB6A
	RAC1
	RAD21
	RALB
	RAP1A
	RARA
	RASSF1
	RBL1
	RBM3
	RBPMS
	RHOA
	RHOB
	RHOC
	RNH1
	RRAD
	RSU1
	RUNX1
	S100A10
	S100A6
	S100A8
	SAMHD1
	SDC1
	SERPINB1A
	SERPINB1B
	SERPINE1
	SERPINH1
	SHH
	SHISA5
	SKI
	SLC25A4
	SMAD1
	SMAD2
	SMAD3
	SMAD4
	SMAD5
	SMAD6
	SMAD7
	SMURF1
	SNAI1
	SOX4
	SP1
	SPARC
	SPHK1
	SREBF2
	SRI
	SRSF2
	SRSF3
	SRSF6
	ST3GAL4
	STAT1
	TAX1BP3
	TGFB1
	TGFB1I1
	TGFB2
	TGFB3
	TGFBI
	TGFBR1
	TGFBR2
	TGFBR3
	TGFBRAP1
	TGIF1
	TGM2
	THBS1
	TIMP2
	TIMP3
	TNFRSF12A
	TNFSF10
	TPM1
	TPM2
	TPM3
	TPM4
	TRAF1
	TRP53
	TSC22D1
	TUBA1A
	TUBB2A
	TXNIP
	TXNRD1
	VASP
	VCL
	VDAC2
	VEGFA
	WFS1
	YBX1
	YWHAE
	ZWINT
	ZYX
