# Supplementary material for: Regulation of epithelial transitional states in murine and human pulmonary fibrosis
Source: J Clin Invest. 2023 Nov 15;133(22):e165612. doi: 10.1172/JCI165612 (PMC10645382; doi:10.1172/JCI165612)
Supplement: Supplemental table 3 [file jci-133-165612-s126.xlsx]

## Sheet: Day 1
Gene	Gene ID	Entrez Gene ID	Description	Log2FoldChange	SE	p-value	p(adj)	Condition	Control
Cdkn2a	ENSMUSG00000044303	12578	cyclin dependent kinase inhibitor 2A [Source:MGI Symbol;Acc:MGI:104738]	0	1.05958	1	1	WT.D1	WT.D0
Cdkn1a	ENSMUSG00000023067	12575	cyclin-dependent kinase inhibitor 1A (P21) [Source:MGI Symbol;Acc:MGI:104556]	4.79205	0.238189	5.06692e-90	5.74438e-87	WT.D1	WT.D0
Aldh1a3	ENSMUSG00000015134	56847	aldehyde dehydrogenase family 1, subfamily A3 [Source:MGI Symbol;Acc:MGI:1861722]	2.59734	0.583808	8.62879e-06	5.29101e-05	WT.D1	WT.D0
Tgfb1i1	ENSMUSG00000030782	21804	transforming growth factor beta 1 induced transcript 1 [Source:MGI Symbol;Acc:MGI:102784]	0.626457	0.229094	0.00624752	0.0213648	WT.D1	WT.D0
Mdm2	ENSMUSG00000020184	17246	transformed mouse 3T3 cell double minute 2 [Source:MGI Symbol;Acc:MGI:96952]	2.38547	0.221649	5.1821e-27	3.21753e-25	WT.D1	WT.D0
Trp53	ENSMUSG00000059552	22059	transformation related protein 53 [Source:MGI Symbol;Acc:MGI:98834]	2.0281	0.169236	4.3162e-33	4.31761e-31	WT.D1	WT.D0
Cdkn2b	ENSMUSG00000073802	12579	cyclin dependent kinase inhibitor 2B [Source:MGI Symbol;Acc:MGI:104737]	2.32354	0.229788	4.90371e-24	2.32357e-22	WT.D1	WT.D0
Gadd45a	ENSMUSG00000036390	13197	growth arrest and DNA-damage-inducible 45 alpha [Source:MGI Symbol;Acc:MGI:107799]	2.90828	0.403692	5.838e-13	9.59727e-12	WT.D1	WT.D0
Ccl2	ENSMUSG00000035385	20296	chemokine (C-C motif) ligand 2 [Source:MGI Symbol;Acc:MGI:98259]	7.02399	0.587954	6.77083e-33	6.60048e-31	WT.D1	WT.D0
Ccl20	ENSMUSG00000026166	20297	chemokine (C-C motif) ligand 20 [Source:MGI Symbol;Acc:MGI:1329031]	0.509445	0.711193	0.473791	0.766004	WT.D1	WT.D0
Cxcl1	ENSMUSG00000029380	14825	chemokine (C-X-C motif) ligand 1 [Source:MGI Symbol;Acc:MGI:108068]	1.84086	0.380007	1.27074e-06	8.9791e-06	WT.D1	WT.D0
Cxcl2	ENSMUSG00000058427	20310	chemokine (C-X-C motif) ligand 2 [Source:MGI Symbol;Acc:MGI:1340094]	2.45452	0.569239	1.61829e-05	9.46605e-05	WT.D1	WT.D0
Mmp13	ENSMUSG00000050578	17386	matrix metallopeptidase 13 [Source:MGI Symbol;Acc:MGI:1340026]	5.89615	0.766793	1.47872e-14	2.88486e-13	WT.D1	WT.D0
Mmp14	ENSMUSG00000000957	17387	matrix metallopeptidase 14 (membrane-inserted) [Source:MGI Symbol;Acc:MGI:101900]	1.99978	0.289325	4.78245e-12	7.10634e-11	WT.D1	WT.D0
Plau	ENSMUSG00000021822	18792	plasminogen activator, urokinase [Source:MGI Symbol;Acc:MGI:97611]	4.23116	0.70372	1.8262e-09	1.94774e-08	WT.D1	WT.D0
Timp2	ENSMUSG00000017466	21858	tissue inhibitor of metalloproteinase 2 [Source:MGI Symbol;Acc:MGI:98753]	0.758279	0.216262	0.00045438	0.00199635	WT.D1	WT.D0
Serpine1	ENSMUSG00000037411	18787	serine (or cysteine) peptidase inhibitor, clade E, member 1 [Source:MGI Symbol;Acc:MGI:97608]	6.1295	0.591404	3.60303e-25	1.92141e-23	WT.D1	WT.D0
Tgif1	ENSMUSG00000047407	21815	TGFB-induced factor homeobox 1 [Source:MGI Symbol;Acc:MGI:1194497]	1.56028	0.202685	1.3817e-14	2.70767e-13	WT.D1	WT.D0
Tgfb2	ENSMUSG00000039239	21808	transforming growth factor, beta 2 [Source:MGI Symbol;Acc:MGI:98726]	3.29552	0.366865	2.6365e-19	8.32852e-18	WT.D1	WT.D0
Itgav	ENSMUSG00000027087	16410	integrin alpha V [Source:MGI Symbol;Acc:MGI:96608]	1.11922	0.236363	2.18879e-06	1.48919e-05	WT.D1	WT.D0
Fn1	ENSMUSG00000026193	14268	fibronectin 1 [Source:MGI Symbol;Acc:MGI:95566]	2.09981	0.506406	3.37608e-05	0.000186034	WT.D1	WT.D0
Actn1	ENSMUSG00000015143	109711	actinin, alpha 1 [Source:MGI Symbol;Acc:MGI:2137706]	1.97378	0.208529	2.9278e-21	1.0916e-19	WT.D1	WT.D0
Smad7	ENSMUSG00000025880	17131	SMAD family member 7 [Source:MGI Symbol;Acc:MGI:1100518]	1.98949	0.153011	1.18743e-38	1.76443e-36	WT.D1	WT.D0
Tgfbr1	ENSMUSG00000007613	21812	transforming growth factor, beta receptor I [Source:MGI Symbol;Acc:MGI:98728]	0.105604	0.223898	0.637168	0.91468	WT.D1	WT.D0
Hsp90aa1	ENSMUSG00000021270	15519	heat shock protein 90, alpha (cytosolic), class A member 1 [Source:MGI Symbol;Acc:MGI:96250]	1.33165	0.199426	2.43195e-11	3.32925e-10	WT.D1	WT.D0
Psmd1	ENSMUSG00000026229	70247	proteasome (prosome, macropain) 26S subunit, non-ATPase, 1 [Source:MGI Symbol;Acc:MGI:1917497]	0.94397	0.0911421	3.88458e-25	2.06436e-23	WT.D1	WT.D0
Psmd14	ENSMUSG00000026914	59029	proteasome (prosome, macropain) 26S subunit, non-ATPase, 14 [Source:MGI Symbol;Acc:MGI:1913284]	1.69548	0.169148	1.2001e-23	5.5575e-22	WT.D1	WT.D0
Hspb1	ENSMUSG00000004951	15507	heat shock protein 1 [Source:MGI Symbol;Acc:MGI:96240]	1.62432	0.267028	1.17991e-09	1.29359e-08	WT.D1	WT.D0
Psma5	ENSMUSG00000068749	26442	proteasome (prosome, macropain) subunit, alpha type 5 [Source:MGI Symbol;Acc:MGI:1347009]	1.74968	0.169423	5.30351e-25	2.77838e-23	WT.D1	WT.D0
Ddit4	ENSMUSG00000020108	74747	DNA-damage-inducible transcript 4 [Source:MGI Symbol;Acc:MGI:1921997]	0.978731	0.291638	0.00079085	0.00331285	WT.D1	WT.D0
Eif2ak2	ENSMUSG00000024079	19106	eukaryotic translation initiation factor 2-alpha kinase 2 [Source:MGI Symbol;Acc:MGI:1353449]	-0.531573	0.193111	0.00591088	0.0203454	WT.D1	WT.D0
Tmtc4	ENSMUSG00000041594	70551	transmembrane and tetratricopeptide repeat containing 4 [Source:MGI Symbol;Acc:MGI:1921050]	0.313862	0.243115	0.196704	0.407574	WT.D1	WT.D0
Cdc25a	ENSMUSG00000032477	12530	cell division cycle 25A [Source:MGI Symbol;Acc:MGI:103198]	0.599346	0.183547	0.00109325	0.00442945	WT.D1	WT.D0
H2afx	ENSMUSG00000049932	15270	H2A histone family, member X [Source:MGI Symbol;Acc:MGI:102688]	0.534705	0.175093	0.00225935	0.00856244	WT.D1	WT.D0
Trp53	ENSMUSG00000059552	22059	transformation related protein 53 [Source:MGI Symbol;Acc:MGI:98834]	2.0281	0.169236	4.3162e-33	4.31761e-31	WT.D1	WT.D0
Blm	ENSMUSG00000030528	12144	Bloom syndrome, RecQ like helicase [Source:MGI Symbol;Acc:MGI:1328362]	1.45727	0.325001	7.32947e-06	4.56099e-05	WT.D1	WT.D0
Gadd45a	ENSMUSG00000036390	13197	growth arrest and DNA-damage-inducible 45 alpha [Source:MGI Symbol;Acc:MGI:107799]	2.90828	0.403692	5.838e-13	9.59727e-12	WT.D1	WT.D0
Mgmt	ENSMUSG00000054612	17314	O-6-methylguanine-DNA methyltransferase [Source:MGI Symbol;Acc:MGI:96977]	0.541124	0.378782	0.153122	0.334887	WT.D1	WT.D0
Rad18	ENSMUSG00000030254	58186	RAD18 E3 ubiquitin protein ligase [Source:MGI Symbol;Acc:MGI:1890476]	2.35813	0.328472	7.01711e-13	1.14679e-11	WT.D1	WT.D0
Bax	ENSMUSG00000003873	12028	BCL2-associated X protein [Source:MGI Symbol;Acc:MGI:99702]	2.49268	0.204232	2.91863e-34	3.20212e-32	WT.D1	WT.D0
Casp3	ENSMUSG00000031628	12367	caspase 3 [Source:MGI Symbol;Acc:MGI:107739]	0.519692	0.213483	0.0149185	0.046136	WT.D1	WT.D0
Fas	ENSMUSG00000024778	14102	Fas (TNF receptor superfamily member 6) [Source:MGI Symbol;Acc:MGI:95484]	2.03664	0.365219	2.4542e-08	2.24987e-07	WT.D1	WT.D0
Tnf	ENSMUSG00000024401	21926	tumor necrosis factor [Source:MGI Symbol;Acc:MGI:104798]	5.4079	0.730324	1.31348e-13	2.31066e-12	WT.D1	WT.D0
Tnfrsf10b	ENSMUSG00000022074	21933	tumor necrosis factor receptor superfamily, member 10b [Source:MGI Symbol;Acc:MGI:1341090]	4.32067	0.393897	5.38364e-28	3.71994e-26	WT.D1	WT.D0
Tnfrsf11b	ENSMUSG00000063727	18383	tumor necrosis factor receptor superfamily, member 11b (osteoprotegerin) [Source:MGI Symbol;Acc:MGI:109587]	0.3232	0.355031	0.362642	0.64146	WT.D1	WT.D0
