# Supplementary material for: Regulation of epithelial transitional states in murine and human pulmonary fibrosis
Source: J Clin Invest. 2023 Nov 15;133(22):e165612. doi: 10.1172/JCI165612 (PMC10645382; doi:10.1172/JCI165612)
Supplement: Supplemental table 4 [file jci-133-165612-s127.xlsx]

## Sheet: Legend
To identify a panel of marker genes specific for Cluster 7, the top 100 DEGs by fold change (Cohen) in Cluster 7 compared to Cluster 1 were ranked in ascending order of the fold change in the percent of cells in which the gene was detected

## Sheet: Cluster 7 vs. Cluster 1 DEGs
gene	self.average	other.average	self.detected	other.detected	mean.logFC.cohen	min.logFC.cohen	median.logFC.cohen	max.logFC.cohen	rank.logFC.cohen	mean.AUC	min.AUC	median.AUC	max.AUC	rank.AUC	mean.logFC.detected	min.logFC.detected	median.logFC.detected	max.logFC.detected	rank.logFC.detected
Serpinb1a	0.140447	-0.0729986	0.0461967	0	0.509091	0.509091	0.509091	0.509091	36	0.579091	0.579091	0.579091	0.579091	83	3.61124	3.61124	3.61124	3.61124	1
Pdlim4	0.0471524	-0.00885245	0.0720482	0.00398394	0.338804	0.338804	0.338804	0.338804	84	0.534604	0.534604	0.534604	0.534604	406	2.81525	2.81525	2.81525	2.81525	2
Rgs4	0.229172	0.0654761	0.287357	0.0533173	0.451936	0.451936	0.451936	0.451936	50	0.570022	0.570022	0.570022	0.570022	105	2.78935	2.78935	2.78935	2.78935	3
Ctse	0.182927	0.0657376	0.218985	0.0314475	0.381724	0.381724	0.381724	0.381724	69	0.551287	0.551287	0.551287	0.551287	179	2.75173	2.75173	2.75173	2.75173	4
Fn1	1.26291	0.61544	0.907447	0.472601	0.886293	0.886293	0.886293	0.886293	7	0.693253	0.693253	0.693253	0.693253	11	2.65373	2.65373	2.65373	2.65373	6
Ccdc80	0.110648	-0.0192913	0.136267	0.0247571	0.501018	0.501018	0.501018	0.501018	39	0.582849	0.582849	0.582849	0.582849	78	2.63449	2.63449	2.63449	2.63449	7
Fblim1	0.209211	0.064709	0.380264	0.0939773	0.48205	0.48205	0.48205	0.48205	45	0.589431	0.589431	0.589431	0.589431	66	2.30878	2.30878	2.30878	2.30878	14
Tnfrsf11b	0.0645074	-0.00477617	0.0454294	0.00452023	0.336874	0.336874	0.336874	0.336874	86	0.540956	0.540956	0.540956	0.540956	292	2.30162	2.30162	2.30162	2.30162	15
Ntm	0.0952139	0.000656536	0.0939026	0.00579986	0.380071	0.380071	0.380071	0.380071	70	0.556008	0.556008	0.556008	0.556008	148	2.26416	2.26416	2.26416	2.26416	17
Tubb2b	0.0950253	0.0267131	0.162144	0.0447922	0.337032	0.337032	0.337032	0.337032	85	0.541859	0.541859	0.541859	0.541859	281	2.10835	2.10835	2.10835	2.10835	26
Il23a	0.060545	-0.0280259	0.028296	0.000130016	0.40968	0.40968	0.40968	0.40968	62	0.566987	0.566987	0.566987	0.566987	114	2.09224	2.09224	2.09224	2.09224	28
Itga2	0.269381	0.1316	0.348741	0.0800023	0.363492	0.363492	0.363492	0.363492	76	0.557249	0.557249	0.557249	0.557249	140	2.06591	2.06591	2.06591	2.06591	33
Ctgf	0.689892	0.315801	0.662959	0.242111	0.597621	0.597621	0.597621	0.597621	21	0.621809	0.621809	0.621809	0.621809	38	2.05911	2.05911	2.05911	2.05911	34
Pmepa1	0.609424	0.202664	0.655778	0.225618	0.78372	0.78372	0.78372	0.78372	10	0.68286	0.68286	0.68286	0.68286	12	1.92962	1.92962	1.92962	1.92962	51
Plb1	0.0965078	-0.0359698	0.0477597	0.00807749	0.433532	0.433532	0.433532	0.433532	55	0.572776	0.572776	0.572776	0.572776	100	1.88776	1.88776	1.88776	1.88776	52
Ankrd1	0.40175	0.16267	0.219014	0.0511363	0.350379	0.350379	0.350379	0.350379	79	0.566903	0.566903	0.566903	0.566903	115	1.87984	1.87984	1.87984	1.87984	54
Palld	0.257194	0.149002	0.385924	0.135585	0.339193	0.339193	0.339193	0.339193	83	0.556898	0.556898	0.556898	0.556898	143	1.82336	1.82336	1.82336	1.82336	64
Basp1	0.472434	0.216666	0.45813	0.121462	0.43338	0.43338	0.43338	0.43338	56	0.583012	0.583012	0.583012	0.583012	77	1.7893	1.7893	1.7893	1.7893	76
Mcam	0.28664	0.175548	0.460002	0.202999	0.413436	0.413436	0.413436	0.413436	60	0.576348	0.576348	0.576348	0.576348	91	1.78301	1.78301	1.78301	1.78301	78
Lgals1	0.481339	0.14205	0.60734	0.26465	0.647413	0.647413	0.647413	0.647413	15	0.640454	0.640454	0.640454	0.640454	27	1.76138	1.76138	1.76138	1.76138	80
Mmp14	0.420727	0.175686	0.574445	0.229357	0.61163	0.61163	0.61163	0.61163	20	0.6415	0.6415	0.6415	0.6415	25	1.67493	1.67493	1.67493	1.67493	100
Pdlim7	0.306134	0.138638	0.440599	0.153921	0.401038	0.401038	0.401038	0.401038	64	0.57301	0.57301	0.57301	0.57301	99	1.65505	1.65505	1.65505	1.65505	105
Ramp1	0.309376	0.10735	0.438593	0.18265	0.53794	0.53794	0.53794	0.53794	28	0.609327	0.609327	0.609327	0.609327	51	1.62585	1.62585	1.62585	1.62585	113
Slc4a4	0.403076	0.308598	0.547185	0.314392	0.312895	0.312895	0.312895	0.312895	100	0.547579	0.547579	0.547579	0.547579	216	1.51183	1.51183	1.51183	1.51183	148
Tgfb2	0.193761	0.0802628	0.328617	0.134475	0.388617	0.388617	0.388617	0.388617	67	0.581365	0.581365	0.581365	0.581365	80	1.48615	1.48615	1.48615	1.48615	164
Bik	0.165041	0.0933597	0.305624	0.147183	0.319418	0.319418	0.319418	0.319418	97	0.554205	0.554205	0.554205	0.554205	161	1.44866	1.44866	1.44866	1.44866	179
Cnn3	0.146913	0.0477055	0.245954	0.0788481	0.323111	0.323111	0.323111	0.323111	94	0.552107	0.552107	0.552107	0.552107	171	1.44691	1.44691	1.44691	1.44691	181
Itgb6	0.845832	0.333325	0.788093	0.392021	0.944959	0.944959	0.944959	0.944959	6	0.739967	0.739967	0.739967	0.739967	5	1.43629	1.43629	1.43629	1.43629	187
AW112010	0.212586	-0.0535044	0.124476	0.0330872	0.509505	0.509505	0.509505	0.509505	35	0.616756	0.616756	0.616756	0.616756	42	1.36392	1.36392	1.36392	1.36392	233
Bhlhe40	0.494437	0.29783	0.658157	0.381155	0.508296	0.508296	0.508296	0.508296	37	0.615894	0.615894	0.615894	0.615894	44	1.3405	1.3405	1.3405	1.3405	258
Serpinb9	0.881232	0.216309	0.689261	0.345638	1.03798	1.03798	1.03798	1.03798	2	0.754689	0.754689	0.754689	0.754689	3	1.30966	1.30966	1.30966	1.30966	280
Tmsb10	1.31063	0.514896	0.906655	0.611371	0.977212	0.977212	0.977212	0.977212	4	0.738233	0.738233	0.738233	0.738233	6	1.27223	1.27223	1.27223	1.27223	314
Colgalt1	0.321835	0.187813	0.483982	0.239265	0.370333	0.370333	0.370333	0.370333	74	0.57604	0.57604	0.57604	0.57604	93	1.26863	1.26863	1.26863	1.26863	316
Sox4	0.892496	0.553362	0.798967	0.523226	0.5157	0.5157	0.5157	0.5157	34	0.619546	0.619546	0.619546	0.619546	39	1.25203	1.25203	1.25203	1.25203	332
Rin2	0.348185	0.163929	0.506286	0.285979	0.499188	0.499188	0.499188	0.499188	40	0.623822	0.623822	0.623822	0.623822	37	1.22456	1.22456	1.22456	1.22456	376
Thbs1	0.597729	0.398392	0.660637	0.441214	0.398974	0.398974	0.398974	0.398974	65	0.598317	0.598317	0.598317	0.598317	58	1.19826	1.19826	1.19826	1.19826	397
Cdkn2b	0.269223	0.150798	0.426368	0.227476	0.340202	0.340202	0.340202	0.340202	82	0.573355	0.573355	0.573355	0.573355	98	1.16442	1.16442	1.16442	1.16442	446
Epha4	0.273726	0.106823	0.357408	0.175013	0.424867	0.424867	0.424867	0.424867	57	0.585472	0.585472	0.585472	0.585472	73	1.13688	1.13688	1.13688	1.13688	473
Clic4	0.405246	0.127755	0.460468	0.212447	0.535188	0.535188	0.535188	0.535188	30	0.632807	0.632807	0.632807	0.632807	31	1.10779	1.10779	1.10779	1.10779	521
Tubb5	0.633059	0.383479	0.714377	0.449436	0.527802	0.527802	0.527802	0.527802	32	0.628067	0.628067	0.628067	0.628067	35	1.09914	1.09914	1.09914	1.09914	545
Marcksl1	0.19055	0.045425	0.258894	0.0834689	0.32582	0.32582	0.32582	0.32582	90	0.56723	0.56723	0.56723	0.56723	112	1.0973	1.0973	1.0973	1.0973	547
Cd44	0.429071	0.0628683	0.471281	0.198753	0.665119	0.665119	0.665119	0.665119	14	0.667182	0.667182	0.667182	0.667182	16	1.09374	1.09374	1.09374	1.09374	550
Myo1b	0.465788	0.251698	0.584391	0.348357	0.460788	0.460788	0.460788	0.460788	49	0.610405	0.610405	0.610405	0.610405	49	1.08396	1.08396	1.08396	1.08396	569
Cyr61	1.04752	0.590061	0.786398	0.564631	0.634459	0.634459	0.634459	0.634459	16	0.661337	0.661337	0.661337	0.661337	18	1.01837	1.01837	1.01837	1.01837	663
Ssx2ip	0.266341	0.0941503	0.342563	0.150344	0.37919	0.37919	0.37919	0.37919	71	0.589713	0.589713	0.589713	0.589713	64	1.01566	1.01566	1.01566	1.01566	667
Socs2	0.381115	0.154485	0.468117	0.232061	0.445712	0.445712	0.445712	0.445712	52	0.61757	0.61757	0.61757	0.61757	41	0.9999	0.9999	0.9999	0.9999	707
Litaf	0.319982	0.174012	0.471379	0.27398	0.366933	0.366933	0.366933	0.366933	75	0.584859	0.584859	0.584859	0.584859	74	0.998552	0.998552	0.998552	0.998552	713
Il18r1	0.384535	0.202905	0.499795	0.293823	0.424079	0.424079	0.424079	0.424079	58	0.603393	0.603393	0.603393	0.603393	54	0.994391	0.994391	0.994391	0.994391	724
Ano1	0.411851	0.295292	0.580149	0.377768	0.330219	0.330219	0.330219	0.330219	88	0.580971	0.580971	0.580971	0.580971	81	0.987124	0.987124	0.987124	0.987124	739
Flna	0.523791	0.286721	0.608804	0.342195	0.435533	0.435533	0.435533	0.435533	54	0.604743	0.604743	0.604743	0.604743	53	0.979743	0.979743	0.979743	0.979743	765
Tmsb4x	3.9074	2.77689	1	0.980508	0.805151	0.805151	0.805151	0.805151	9	0.702089	0.702089	0.702089	0.702089	10	0.978698	0.978698	0.978698	0.978698	771
Myh9	0.759408	0.485073	0.738263	0.524081	0.468421	0.468421	0.468421	0.468421	48	0.615311	0.615311	0.615311	0.615311	46	0.973931	0.973931	0.973931	0.973931	779
Nupr1	1.60997	0.784852	0.82531	0.524869	0.740905	0.740905	0.740905	0.740905	11	0.70852	0.70852	0.70852	0.70852	8	0.96282	0.96282	0.96282	0.96282	809
Golim4	0.348504	0.206848	0.46963	0.276691	0.345076	0.345076	0.345076	0.345076	81	0.576707	0.576707	0.576707	0.576707	89	0.947288	0.947288	0.947288	0.947288	911
Ly6c1	0.45868	0.204372	0.48366	0.265457	0.471922	0.471922	0.471922	0.471922	47	0.631372	0.631372	0.631372	0.631372	33	0.939929	0.939929	0.939929	0.939929	936
Cyba	0.526555	0.276352	0.638191	0.376758	0.484301	0.484301	0.484301	0.484301	44	0.612859	0.612859	0.612859	0.612859	48	0.921289	0.921289	0.921289	0.921289	990
Akap5	0.756324	0.683756	0.64311	0.524768	0.32324	0.32324	0.32324	0.32324	93	0.594185	0.594185	0.594185	0.594185	61	0.918132	0.918132	0.918132	0.918132	996
Edn1	0.225827	0.0947009	0.214275	0.114457	0.31644	0.31644	0.31644	0.31644	98	0.563792	0.563792	0.563792	0.563792	121	0.913871	0.913871	0.913871	0.913871	1008
Tuba1a	0.250965	0.113247	0.358301	0.191784	0.315137	0.315137	0.315137	0.315137	99	0.574991	0.574991	0.574991	0.574991	95	0.913542	0.913542	0.913542	0.913542	1009
Prdx2	0.585684	0.295836	0.678709	0.390541	0.533166	0.533166	0.533166	0.533166	31	0.639864	0.639864	0.639864	0.639864	28	0.911511	0.911511	0.911511	0.911511	1019
Clu	3.682	1.63712	0.992548	0.827522	1.39273	1.39273	1.39273	1.39273	1	0.826795	0.826795	0.826795	0.826795	1	0.890363	0.890363	0.890363	0.890363	1083
Tnip3	0.242562	-0.0132355	0.228342	0.0837458	0.449851	0.449851	0.449851	0.449851	51	0.619147	0.619147	0.619147	0.619147	40	0.888371	0.888371	0.888371	0.888371	1089
Sparc	2.03167	1.44099	0.972441	0.872255	0.875186	0.875186	0.875186	0.875186	8	0.729621	0.729621	0.729621	0.729621	7	0.874062	0.874062	0.874062	0.874062	1119
Phldb2	1.03814	0.612881	0.811529	0.582312	0.622041	0.622041	0.622041	0.622041	18	0.66721	0.66721	0.66721	0.66721	15	0.860266	0.860266	0.860266	0.860266	1152
Cldn4	1.63762	1.16816	0.932723	0.766641	0.562632	0.562632	0.562632	0.562632	24	0.652042	0.652042	0.652042	0.652042	21	0.850299	0.850299	0.850299	0.850299	1180
Igfbp7	1.42384	0.57475	0.871355	0.555104	0.969311	0.969311	0.969311	0.969311	5	0.748239	0.748239	0.748239	0.748239	4	0.84104	0.84104	0.84104	0.84104	1210
Cald1	1.25897	0.66055	0.824955	0.594977	0.667094	0.667094	0.667094	0.667094	13	0.670971	0.670971	0.670971	0.670971	13	0.828111	0.828111	0.828111	0.828111	1259
Sdc1	1.11883	0.743343	0.866392	0.650825	0.505589	0.505589	0.505589	0.505589	38	0.63214	0.63214	0.63214	0.63214	32	0.814866	0.814866	0.814866	0.814866	1298
Zfp36l1	0.941422	0.709941	0.808754	0.64775	0.384016	0.384016	0.384016	0.384016	68	0.584414	0.584414	0.584414	0.584414	75	0.798656	0.798656	0.798656	0.798656	1450
Serpinh1	0.391407	0.243442	0.555189	0.375018	0.330068	0.330068	0.330068	0.330068	89	0.582615	0.582615	0.582615	0.582615	79	0.780866	0.780866	0.780866	0.780866	1537
F3	0.823281	0.434467	0.617294	0.423126	0.491854	0.491854	0.491854	0.491854	43	0.615681	0.615681	0.615681	0.615681	45	0.767277	0.767277	0.767277	0.767277	1582
Lamb3	0.435983	0.289633	0.552338	0.382954	0.35054	0.35054	0.35054	0.35054	78	0.583415	0.583415	0.583415	0.583415	76	0.762991	0.762991	0.762991	0.762991	1595
Actn1	0.831317	0.417793	0.735749	0.460165	0.553704	0.553704	0.553704	0.553704	26	0.641114	0.641114	0.641114	0.641114	26	0.750533	0.750533	0.750533	0.750533	1623
Col4a1	0.512554	0.388234	0.623171	0.469341	0.320593	0.320593	0.320593	0.320593	95	0.588827	0.588827	0.588827	0.588827	67	0.740212	0.740212	0.740212	0.740212	1661
Ptma	1.65038	1.10425	0.932588	0.834577	0.559203	0.559203	0.559203	0.559203	25	0.646474	0.646474	0.646474	0.646474	24	0.730774	0.730774	0.730774	0.730774	1700
Mfge8	0.482397	0.292733	0.569493	0.361296	0.319879	0.319879	0.319879	0.319879	96	0.586645	0.586645	0.586645	0.586645	70	0.714545	0.714545	0.714545	0.714545	1758
Serpinb6b	0.719226	0.472074	0.664164	0.507739	0.474851	0.474851	0.474851	0.474851	46	0.627719	0.627719	0.627719	0.627719	36	0.696334	0.696334	0.696334	0.696334	1852
Sfn	1.1854	0.63756	0.847729	0.575168	0.614627	0.614627	0.614627	0.614627	19	0.661596	0.661596	0.661596	0.661596	17	0.692664	0.692664	0.692664	0.692664	1869
mt-Co1	0.577733	0.287914	0.602968	0.453248	0.372339	0.372339	0.372339	0.372339	73	0.600021	0.600021	0.600021	0.600021	57	0.648797	0.648797	0.648797	0.648797	2118
Ccnd1	0.73893	0.448286	0.645615	0.485564	0.347577	0.347577	0.347577	0.347577	80	0.589521	0.589521	0.589521	0.589521	65	0.643285	0.643285	0.643285	0.643285	2146
Malat1	5.42544	4.71199	1	0.997138	0.421636	0.421636	0.421636	0.421636	59	0.602134	0.602134	0.602134	0.602134	55	0.64071	0.64071	0.64071	0.64071	2154
Actb	3.45481	2.65326	0.999115	0.978825	0.524399	0.524399	0.524399	0.524399	33	0.634536	0.634536	0.634536	0.634536	30	0.630869	0.630869	0.630869	0.630869	2201
Cldn18	1.92152	1.74213	0.94644	0.921673	0.493947	0.493947	0.493947	0.493947	42	0.63777	0.63777	0.63777	0.63777	29	0.619784	0.619784	0.619784	0.619784	2263
Rtn4	0.634543	0.342158	0.67508	0.435515	0.442732	0.442732	0.442732	0.442732	53	0.616065	0.616065	0.616065	0.616065	43	0.604356	0.604356	0.604356	0.604356	2333
Ctsh	1.18814	0.823067	0.823514	0.667121	0.542455	0.542455	0.542455	0.542455	27	0.646862	0.646862	0.646862	0.646862	23	0.578652	0.578652	0.578652	0.578652	2469
Epcam	0.956314	0.424229	0.788161	0.484193	0.626156	0.626156	0.626156	0.626156	17	0.667425	0.667425	0.667425	0.667425	14	0.576427	0.576427	0.576427	0.576427	2482
Calm1	2.61633	1.35325	0.968927	0.819343	0.981931	0.981931	0.981931	0.981931	3	0.765677	0.765677	0.765677	0.765677	2	0.554198	0.554198	0.554198	0.554198	2622
App	0.99669	0.764642	0.822178	0.705634	0.350739	0.350739	0.350739	0.350739	77	0.596175	0.596175	0.596175	0.596175	59	0.546482	0.546482	0.546482	0.546482	2733
Cnn2	0.744793	0.580335	0.718152	0.581455	0.324203	0.324203	0.324203	0.324203	91	0.587218	0.587218	0.587218	0.587218	68	0.50985	0.50985	0.50985	0.50985	2960
Tpm4	1.14554	0.850633	0.860393	0.714306	0.378727	0.378727	0.378727	0.378727	72	0.601364	0.601364	0.601364	0.601364	56	0.508744	0.508744	0.508744	0.508744	2967
Krt7	1.62814	1.14344	0.926352	0.780918	0.535444	0.535444	0.535444	0.535444	29	0.647621	0.647621	0.647621	0.647621	22	0.45512	0.45512	0.45512	0.45512	3318
S100a6	2.05438	1.6106	0.938521	0.815656	0.323333	0.323333	0.323333	0.323333	92	0.596108	0.596108	0.596108	0.596108	60	0.446421	0.446421	0.446421	0.446421	3386
Myl12b	0.775621	0.54992	0.70112	0.522276	0.393195	0.393195	0.393195	0.393195	66	0.610032	0.610032	0.610032	0.610032	50	0.430028	0.430028	0.430028	0.430028	3552
Tspo	0.89857	0.620192	0.74935	0.577241	0.403737	0.403737	0.403737	0.403737	63	0.609277	0.609277	0.609277	0.609277	52	0.400575	0.400575	0.400575	0.400575	3781
Krt8	1.82455	1.21955	0.967722	0.83754	0.592279	0.592279	0.592279	0.592279	22	0.65722	0.65722	0.65722	0.65722	20	0.396645	0.396645	0.396645	0.396645	3816
Cd63	1.12575	0.827829	0.847727	0.734773	0.412903	0.412903	0.412903	0.412903	61	0.613637	0.613637	0.613637	0.613637	47	0.358655	0.358655	0.358655	0.358655	4088
Hsp90ab1	2.17203	1.6434	0.965512	0.912161	0.496217	0.496217	0.496217	0.496217	41	0.628631	0.628631	0.628631	0.628631	34	0.323872	0.323872	0.323872	0.323872	4411
Tpm1	2.5614	1.85682	0.983462	0.926949	0.738955	0.738955	0.738955	0.738955	12	0.705247	0.705247	0.705247	0.705247	9	0.320678	0.320678	0.320678	0.320678	4442
Krt18	1.92554	1.35157	0.928322	0.787846	0.584392	0.584392	0.584392	0.584392	23	0.65814	0.65814	0.65814	0.65814	19	0.274365	0.274365	0.274365	0.274365	4821
Myl12a	1.29482	1.05207	0.8715	0.775693	0.335414	0.335414	0.335414	0.335414	87	0.590952	0.590952	0.590952	0.590952	62	0.213619	0.213619	0.213619	0.213619	5442
