# Supplementary material for: Regulation of epithelial transitional states in murine and human pulmonary fibrosis
Source: J Clin Invest. 2023 Nov 15;133(22):e165612. doi: 10.1172/JCI165612 (PMC10645382; doi:10.1172/JCI165612)
Supplement: Supporting data values [file jci-133-165612-s128.xlsx]

## Sheet: Fig. 1C
Day	Transitional Cells		Hydroxyproline
0	0.168256		22.5	21.56	25.4	25.1	20.34
2	14.9254
3	25.859
4	49.4305
5	44.7853
6	32.3651
7	40		17.26	27.88	34.04	32.8	22.5
8	44.3418
9	52.5959
10	21.7033
11	33.7456
12	22.1971
13	21.3187
14			62.18	46.18	54.64	62.34	60.04
15	13.61
21	15.7355		63.56	47.42	65.56	70.8	68.96	44.18

## Sheet: Fig. 1D
	LPS						PNX							Organoids						Bleomycin						IPF Adams						IPF Habermann
	gene	Riemondy_et_al::Naive AEC1	Riemondy_et_al::Naive AEC2	Riemondy_et_al::Injured AEC2: Early Transdifferentiating			gene	Wu_et_al::AT1	Wu_et_al::subpopulation I_d7	Wu_et_al::subpopulation II_d7				gene	Kobayashi_et_al_ncb::AEC1	Kobayashi_et_al_ncb::AEC2	Kobayashi_et_al_ncb::PATS-1			gene	Krt8 ADI	AT1 cells	AT2 cells			gene	Adams_et_al_bioRxiv::Aberrant_Basaloid	Adams_et_al_bioRxiv::ATI	Adams_et_al_bioRxiv::ATII			gene	KRT5-/KRT17+	AT2	AT1
Senescence Score						Senescence Score							Senescence Score						Senescence Score						Senescence Score						Senescence Score
1	ABL1	1.47439	0.216325	-0.796088		1	ABL1	0.965538	-1.32371	-0.524442			1	ABL1	-0.142694	-0.120851	1.67754		1	ABL1	0.368137	2.2538	0.370216		1	ABL1	-0.3237	-0.346006	-0.17721		1	ABL1	0.85064	-0.174455	-0.0483639
2	AKT1	1.34087	-0.127148	-0.323732		2	AKT1	-0.53571	1.01868	-0.477893			2	AKT1	-1.62943	0.514401	-0.0442275		2	AKT1	0.777468	0.719396	0.632954		2	AKT1	2.09294	2.62935	0.835031		2	AKT1	2.33009	1.61551	1.31057
3	ALDH1A3	-0.667971	-0.667971	0.412047		3	ALDH1A3	-0.623833	-0.623833	1.67102			3	ALDH1A3	-1.07408	0.491587	1.02693		3	ALDH1A3	0.0520794	0.384798	-0.374608		3	ALDH1A3	1.44422	-0.173539	-0.397368		3	ALDH1A3	0.544791	-0.562626	-0.30159
4	AREG	-1.66516	0.408959	1.41122		4	AREG	-1.14434	1.24573	-0.265385			4	AREG	-1.66911	0.83825	-0.0752698		4	AREG	1.56148	0.829423	-0.0356745		4	AREG	0.089614	-0.558095	0.221326		4	AREG	0.966734	0.366081	-0.56933
5	ATM	0.701003	-0.554658	-0.143953		5	ATM	1.33724					5	ATM	-0.923373	-0.652242	-0.459371				-0.577818	0.539593	-0.497329		5	ATM	-0.918871	-0.951234	-0.947773		5	ATM	-0.726426	-0.814288	-0.583502
6	BMI1	0.166747	-0.252025	0.491955		6	BMI1	-0.62066	-0.0763705	-0.400817			6	BMI1	0.176699	0.463526	-0.725866		6	BMI1	0.386609	1.24157	0.00206459		6	CALR	0.633579	2.84404	-1.03389		6	BMI1	0.845252	-0.6817	0.733754
7	CALR	-0.054362	0.578781	1.46622		7	CALR	0.99733	0.0706249	0.858403			7	CALR	-0.985048	0.602709	0.121868		7	CALR	0.623658	0.590802	-1.07183		7	CCL11	-0.189792	-0.189792	-0.189792		7	CALR	0.837058	-1.16749	-0.526536
8	CCL11	-0.408248	-0.408248	-0.408248		8	CCL11	-0.515503	1.77498	-0.228475			8	CCL11	0.885089	0.655233	-1.09027		8	CCL11	-0.518954	-0.518954	-0.518954		8	CCL2	0.991118	0.0559718	-0.47859		8	CCL11	-0.250207	-0.249222	-0.250207
9	CCL2	1.41796	-0.701078	1.14266		9	CCL2	-0.795963	0.30075	1.59661			9	CCL2	-0.552136	-0.929182	1.46182		9	CCL2	-0.387705	-0.783873	-0.498589		9	CCL20	-0.274611	-0.445373	3.37168		9	CCL2	0.52964	-0.543113	1.01394
10	CCL20	-0.191639	-0.554499	2.02212		10	CCL20	-0.629373	0.169581	1.68166			10	CCL20	-0.764947	-0.0443347	1.67836		10	CCL20	1.50588	-0.263376	-0.57296		10	CCL5	-0.443297	-0.381411	-0.425261		10	CCL20	0.59061	1.29113	-0.784698
11	CCL5	-0.866748	-0.866748	1.09414		11	CCL5	-0.968501	1.05461	0.896712			11	CCL7	-1.43525	0.312805	-0.415641		11	CCL5	1.50282	-0.357301	-0.153261		11	CCL7	-0.3086	-0.328888	-0.366113		11	CCL5	-0.417462	-0.4174	-0.406309
12	CCL7	-0.634305	-0.634305	-0.634305		12	CCL7	-0.581539	-0.581539	1.72776			12	CCL8	1.77137	-0.201304	-0.523357		12	CCL7	0.526695	-0.870163	-0.536898		12	CCL8	-0.296258	-0.384527	-0.373282		12	CCL7	-0.43567	-0.46929	-0.480467
13	CCL8	-0.643937	1.39773	-0.643937		13	CCL8	-0.714058	1.36766	0.774517			13	CCNA2	-0.453371	-0.403953	-0.44323		13	CCL8	-0.39848	-0.354156	-0.905493		13	CCNA2	-0.154994	-0.0294165	-0.393213		13	CCL8	-0.325848	-0.336649	-0.342097
14	CCNA2	-0.422431	-0.403622	-0.397124		14	CCNA2	-1.02987	1.44961	0.274215			14	CCNB1	-0.307758	-0.417933	-0.435462		14	CCNA2	-0.415807	-0.39441	-0.461292		14	CCNB1	-0.250195	-0.151255	0.812332		14	CCNA2	-0.312759	-0.344753	-0.336006
15	CCNB1	-0.420248	-0.420248	-0.395372		15	CCNB1	-1.02234	1.40893	0.18343			15	CCND1	-1.15682	0.98308	0.556284		15	CCNB1	-0.352201	-0.448718	-0.431781		15	CCND1	3.16299	1.70711	0.281832		15	CCNB1	-0.340882	-0.443921	-0.365762
16	CCND1	-1.07005	-0.282813	1.74999		16	CCND1	-1.67858	0.802534	0.53154			16	CCNE1	-0.890104	-0.706639	0.680307		16	CCND1	1.52807	1.18056	-0.286628		16	CCNE1	-0.676064	-0.160034	-0.919622		16	CCND1	2.1645	0.455219	1.08524
17	CCNE1	-0.444789	-0.403143	-0.33564		17	CCNE1	-0.80303	1.312	0.834674			17	CD44	-1.03567	-0.271904	1.63984		17	CCNE1	-0.436442	-0.109422	-0.497973		17	CD44	-0.270441	-0.90083	0.550177		17	CCNE1	-0.511573	-0.511548	-0.361632
18	CD44	-1.10348	-0.44536	1.72021		18	CD44	-1.64941	0.638979	0.141484			18	CDC25C	-0.635441	-0.390073	-0.0808087		18	CD44	2.28587	0.384416	0.0008965		18	CDC25C	-0.413663	0.791949	-0.306869		18	CD44	-0.218081	0.354738	-0.936948
19	CDC25C	-0.426477	-0.426477	-0.345429		19	CDC25C	-0.615091	1.69505	0.129574			19	CDK2	-0.959377	0.0812865	0.126724		19	CDC25C	-0.274845	-0.531531	-0.517976		19	CDK2	0.130397	1.08955	-0.421644		19	CDC25C	-0.368072	-0.364285	-0.274074
20	CDK2	-0.964597	-0.102754	-0.0679117		20	CDK2	-1.10838	-0.227648	0.000777599			20	CDK4	-0.748734	-1.34775	0.717473		20	CDK2	0.307374	0.497345	0.471898		20	CDK4	0.0496654	1.92679	0.0789113		20	CDK2	-0.22448	-0.506002	0.0138513
21	CDK4	-0.702055	-0.830823	1.63108		21	CDK4	-0.817113	1.20313	0.847502			21	CDK6	0.335448	-0.739115	1.56966		21	CDK4	0.360606	0.00727178	-1.05187		21	CDK6	-0.757455	-0.164319	-1.45989		21	CDK4	0.13393	0.323233	-0.379416
22	CDK6	-0.581546	-0.626164	1.72161		22	CDK6	1.73719	-0.527442	-0.146824			22	CDK6	0.335448	-0.739115	1.56966		22	CDK6	2.35191	-0.00980964	-0.869879		22	CDK6	-0.757455	-0.164319	-1.45989		22	CDK6	-0.619254	-1.53756	0.57489
23	CDK6	-0.581546	-0.626164	1.72161		23	CDK6	1.73719	-0.527442	-0.146824			23	CDKN1A	-0.301144	-0.545574	0.590168		23	CDK6	2.35191	-0.00980964	-0.869879		23	CDKN1A	1.1825	-0.380936	-0.815298		23	CDK6	-0.619254	-1.53756	0.57489
24	CDKN1A	-0.622903	0.425212	1.79082		24	CDKN1A	-1.02679	1.61764	-0.463279			24	CDKN1B	0.82183	-1.25188	-0.391465		24	CDKN1A	2.49628	1.44729	-0.165418		24	CDKN1B	-0.913626	0.13147	-1.03668		24	CDKN1A	1.26521	-0.793295	-0.112818
25	CDKN1B	1.75166	-0.696087	-0.779198		25	CDKN1B	1.48062	-0.869068	-0.760531			25	CDKN1C	0.457694	-1.37873	0.625326		25	CDKN1B	0.0590141	1.57004	-0.527514		25	CDKN1C	1.18462	0.517583	-0.6508		25	CDKN1B	-0.877716	-0.720431	0.214294
26	CDKN1C	-1.04106	-0.720295	0.620515		26	CDKN1C	-1.07769	1.56328	-0.300356			26	CDKN2A	-0.0166902	-0.71601	1.69856		26	CDKN1C	-0.576812	0.282377	-0.903531		26	CDKN2A	5.93327	-0.262363	-0.355404		26	CDKN1C	1.6542	-0.850547	0.0705302
27	CDKN2A	-0.462427	-0.462427	2.02871		27	CDKN2A	-0.727216	-0.727216	0.961064			27	CDKN2B	1.18538	-0.861958	0.856797		27	CDKN2A	2.23755	1.24711	-0.604892		27	CDKN2B	4.26865	2.76312	-0.273442		27	CDKN2A	3.87135	-0.620498	-0.539515
28	CDKN2B	1.77191	-0.824142	0.207203		28	CDKN2B	1.78348	-0.340547	-0.527574			28	CDKN2C	-0.52055	-0.262173	-0.213486		28	CDKN2B	1.70154	2.57173	-0.418797		28	CDKN2C	-0.938677	-1.02021	-0.914649		28	CDKN2B	3.61758	-0.417811	2.6446
29	CDKN2C	-0.517179	-0.520529	-0.406998		29	CDKN2C	-0.931488	1.32885	0.745765			29	CDKN2D	-0.231091	-0.243103	-0.492598		29	CDKN2C	-0.348755	-0.604112	-0.703784		29	CDKN2D	-0.720053	-0.510007	-0.926385		29	CDKN2C	-0.957415	-0.798797	-0.960466
30	CDKN2D	-0.166809	-0.513174	-0.580173		30	CDKN2D	0.839935	1.14448	-0.0151259			30	CHEK1	-0.574935	-0.23058	-0.440134		30	CDKN2D	-0.830086	-0.278616	-0.749365		30	CHEK1	-0.610506	-0.0215549	0.763551		30	CDKN2D	-0.742726	-0.759242	-0.562708
31	CHEK1	-0.561749	-0.227533	-0.194913		31	CHEK1	-0.820862	1.58489	0.383116			31	CHEK2	0.0625793	-0.443287	-0.0606858		31	CHEK1	-0.425214	-0.263785	-0.640548		31	CHEK2	0.497824	-0.627631	1.14213		31	CHEK1	-0.345374	-0.370184	-0.503596
32	CHEK2	-0.328448	-0.470626	0.0378809		32	CHEK2	-0.239504	-0.462821	-0.392371			32	CITED2	-1.21666	1.03865	0.920459		32	CHEK2	-0.634663	-0.707254	-0.684763		32	CITED2	0.205213	0.84887	1.60519		32	CHEK2	0.182843	-0.458562	-0.952313
33	CITED2	-1.46372	1.35342	0.023454		33	CITED2	-1.66696	0.145406	0.648768			33	COL1A1	-0.30298	-0.00251918	1.36259		33	CITED2	-0.448137	-0.424671	1.56171		33	COL1A1	1.635	-0.313318	-0.315775		33	CITED2	0.776684	1.71407	2.11306
34	COL1A1	-0.291007	-0.499387	2.03386		34	COL1A1	-0.662993	1.22403	0.95186			34	COL3A1	-0.572139	0.696089	0.67631		34	COL1A1	1.86533	0.674811	-0.782637		34	COL3A1	-0.113004	-0.362251	-0.365361		34	COL1A1	1.25205	-0.4612	-0.504934
35	COL3A1	-0.873844	-0.873844	-0.873844		35	COL3A1	-0.659451	0.46452	1.46648			35	CREG1	0.0964402	0.974447	-1.61355		35	COL3A1	2.05908	0.17015	-0.297581		35	CREG1	-0.755337	-0.382505	0.414347		35	COL3A1	-0.0567013	-0.463048	-0.471154
36	CREG1	1.27806	0.63578	-1.62348		36	CREG1	0.52638	-1.20705	0.2067			36	CSF2	-0.651602	-0.195352	1.74673		36	CREG1	0.47194	0.88036	1.17951		36	CSF2	4.64043	-0.364717	0.956493		36	CREG1	-0.845155	1.13772	-0.175034
37	CSF2	-1.56539	0.163962	0.555336		37	CSF2	-1.52782	0.692734	0.375881			37	CTGF	-0.14727	-0.821696	1.68042		37	CSF2	3.07347	-0.241345	0.170566		37	CTGF	0.357027	1.00476	-0.348717		37	CSF2	3.8641	2.09325	-0.464675
38	CTGF	1.74142	-0.808118	0.632973		38	CTGF	1.7612	-0.223681	-0.605218			38	CXCL1	-0.487781	-0.418206	1.78757		38	CTGF	1.71406	1.13207	-0.621053		38	CXCL1	1.28408	-0.516949	1.4429		38	CTGF	0.496203	-0.563133	0.597088
39	CXCL1	0.839382	1.09476	0.60852		39	CXCL1	-1.66197	0.588821	0.932601			39	CXCL2	-1.28291	-0.839159	0.399057		39	CXCL1	2.09146	-0.734575	-0.124585		39	CXCL2	0.825383	0.232866	2.74358		39	CXCL1	0.723583	-0.0141875	-0.810506
40	CXCL2	-1.28711	0.259987	0.00718369		40	CXCL2	-1.24114	0.512114	0.93742			40	CXCL3	-0.853453	-0.12243	1.56851		40	CXCL2	0.242223	-0.203032	-0.353211		40	CXCL3	0.286185	-0.384543	1.62106		40	CXCL2	1.0943	1.47091	0.911252
41	CXCL3	-1.29492	0.548624	-0.0327924		41	CXCL3	-0.86423	1.42854	0.608497			41	CXCL5	-0.473859	-0.520828	1.78544		41	CXCL3	2.75417	-0.67379	-0.286232		41	CXCL5	0.524089	-0.385903	-0.240946		41	CXCL3	0.0764864	0.134959	-0.428588
42	CXCL5	-1.15541	-1.11739	0.32283		42	CXCL5	-0.531425	1.778	-0.262206			42	E2F1	-0.257402	-0.411658	-0.501768		42	CXCL5	-0.157196	-0.93386	-0.632747		42	E2F1	-0.580804	2.20277	2.2672		42	CXCL5	0.0335204	-0.349031	-0.405152
43	E2F1	1.64237	-0.779845	-0.659772		43	E2F1	1.76261	-0.253086	-0.346772			43	E2F3	-0.748249	0.473068	-1.09451		43	E2F1	-0.39645	1.12391	-0.093265		43	E2F3	1.6787	-1.39225	-0.719997		43	E2F1	-0.418972	0.102016	-0.11411
44	E2F3	-1.2573	-0.691348	0.590035		44	E2F3	-0.281132	1.68659	0.05703			44	EGR1	0.755771	1.35797	-0.454854		44	E2F3	0.76611	0.679172	-0.199908		44	EGR1	-0.128251	0.338899	1.39582		44	E2F3	1.49464	-0.825459	-0.901465
45	EGR1	0.404266	1.82714	-0.727544		45	EGR1	-0.769909	-0.561128	-0.704178			45	EREG	-1.59236	0.40573	-0.186286		45	EGR1	0.0576821	-0.457018	-0.413955		45	EREG	-0.110657	-0.475914	-0.184702		45	EGR1	0.299826	0.344465	-0.456974
46	EREG	-0.90306	-0.727303	1.49655		46	EREG	-0.796423	0.668592	-0.559403			46	ETS1	0.421794	-0.99775	1.44266		46	EREG	2.2157	1.49016	-0.33744		46	ETS1	-0.0329756	-0.822017	-0.540276		46	EREG	-0.135291	-0.353171	-0.451497
47	ETS1	0.577456	-0.956787	1.44279		47	ETS1	1.53872	0.434641	-0.362649			47	ETS2	-1.19363	-0.492508	1.17458		47	ETS1	1.80265	0.361123	-0.778504		47	ETS2	-0.244475	-0.609191	0.570194		47	ETS1	0.0151958	-0.583131	-0.595474
48	ETS2	-1.2026	1.79991	-0.163477		48	ETS2	-1.50642	0.348409	-0.365891			48	FGF7	-0.10769	-0.348801	0.703701		48	ETS2	1.56975	-0.21139	0.236705		48	FGF7	-0.27023	0.0701695	0.19437		48	ETS2	-0.043152	0.631421	-0.375296
49	FGF7	-0.408248	-0.408248	-0.408248		49	FGF7	-0.796445	1.64881	-0.102864			49	FN1	-0.641789	-0.376946	1.76165		49	FGF7	0.266773	-0.778567	-0.778567		49	FN1	1.69427	0.101201	-0.576244		49	FGF7	-0.417251	-0.261593	-0.351394
50	FN1	-0.30408	-0.47518	2.03699		50	FN1	-0.630183	1.31537	0.0525144			50	GADD45A	-0.867602	-0.213528	1.72398		50	FN1	2.09105	0.25558	-0.56176		50	GADD45A	1.88616	-0.56921	-0.804836		50	FN1	1.35573	-0.719567	0.0225257
51	GADD45A	-1.3543	0.894344	1.40293		51	GADD45A	-0.60959	1.76201	-0.184703			51	GDF15	-0.92059	-0.175524	1.71122		51	GADD45A	2.6161	0.156311	0.11959		51	GDF15	4.28549	0.575722	0.796872		51	GADD45A	1.84852	-0.980639	-0.513527
52	GDF15	-1.16821	1.12092	1.1668		52	GDF15	-0.974661	0.991514	-0.63107			52	GLB1	0.276385	-0.663583	1.49212		52	GDF15	2.94881	-0.336779	-0.215444		52	GLB1	0.248196	-0.274227	-0.994195		52	GDF15	3.18354	0.738448	0.467928
53	GLB1	-0.971409	-0.73872	1.25118		53	GLB1	1.33703	0.694653	-0.339663			53	GLB1	0.276385	-0.663583	1.49212		53	GLB1	-0.529501	0.416959	-0.181383		53	GLB1	0.248196	-0.274227	-0.994195		53	GLB1	1.04931	-0.321006	0.161644
54	GLB1	-0.971409	-0.73872	1.25118		54	GLB1	1.33703	0.694653	-0.339663			54	GSK3B	0.992371	0.572587	-0.762619		54	GLB1	-0.529501	0.416959	-0.181383		54	GSK3B	1.00256	1.80977	0.0233327		54	GLB1	1.04931	-0.321006	0.161644
55	GSK3B	1.9549	-0.581454	-0.0326309		55	GSK3B	1.37263	-0.69089	-0.92999			55	HBEGF	1.48784	-0.587124	0.583351		55	GSK3B	0.391581	1.43815	1.10084		55	HBEGF	0.130129	2.5119	0.415909		55	GSK3B	0.940731	-0.619781	2.99506
56	HBEGF	1.81646	-0.37049	-0.103226		56	HBEGF	1.33047	0.747748	-0.707243			56	HRAS	0.47549	-0.467106	-0.557319		56	HBEGF	1.84771	1.97423	-0.130095		56	HRAS	1.93207	2.91742	-0.320275		56	HBEGF	0.798346	-0.0425162	2.41978
57	HRAS	1.3522	-0.953736	-1.08699		57	HRAS	1.24067	0.122392	0.613557			57	ID1	-1.13752	0.839367	0.00970594		57	HRAS	1.08102	1.37586	-0.324233		57	ID1	-0.07236	1.49264	0.622242		57	HRAS	1.18511	-0.282135	1.91117
58	ID1	0.744209	-1.51139	-0.48869		58	ID1	-0.905263	0.665592	0.0618569			58	IGF1	-1.20255	0.243233	-0.445206		58	ID1	-0.0252752	-0.461541	-1.24922		58	IFNG	-0.351772	-0.342676	-0.376741		58	ID1	0.0655479	0.558587	1.90095
59	IGF1	-0.408248	-0.408248	-0.408248		59	IFNG	-0.923566	0.12937	1.49211			59	IGF1R	-0.596831	-0.311196	1.44974		59	IFNG	-0.377086	-0.377086	0.29813		59	IGF1	-0.391586	-0.420155	-0.386768		59	IFNG	-0.343408	-0.344218	-0.33814
60	IGF1R	2.02181	-0.493665	-0.155399		60	IGF1	0.0938973	0.912125	1.03386			60	IGFBP3	-0.297686	-0.462025	1.77664		60	IGF1	-0.166847	0.119506	-0.573046		60	IGF1R	1.0782	0.534961	-0.30253		60	IGF1	-0.446544	-0.453494	-0.447398
61	IGFBP3	-0.408248	-0.408248	-0.408248		61	IGF1R	1.77952	-0.44378	-0.519948			61	IGFBP5	-0.810045	1.35078	-1.04235		61	IGF1R	-0.494951	-0.0654707	-1.20532		61	IGFBP3	1.09648	-0.371495	-0.394825		61	IGF1R	1.84101	-0.427742	0.739947
62	IGFBP5	2.03827	-0.45959	-0.34755		62	IGFBP3	-0.41105	-0.387622	-0.526032			62	IGFBP7	1.08118	-1.11718	0.834748		62	IGFBP3	3.23906	-0.485933	-0.0255771		62	IGFBP5	-0.534592	-0.527585	-0.564788		62	IGFBP3	0.384954	-0.794566	-0.737751
63	IGFBP7	1.50159	-1.00418	0.454162		63	IGFBP5	-0.00402977	0.286727	-0.665538			63	IL11	-0.730582	0.33741	1.34296		63	IGFBP5	-0.798575	-0.684376	-0.71716		63	IGFBP7	0.944143	0.368585	-0.762919		63	IGFBP5	-0.618639	-0.656074	-0.627958
64	IL11	-0.88712	-0.414833	1.76279		64	IGFBP7	1.77508	-0.250136	-0.421547			64	IL15	-0.508824	-0.199231	1.7115		64	IGFBP7	1.77251	2.04411	0.243826		64	IL11	4.94986	-0.238642	-0.240628		64	IGFBP7	1.14181	-0.901149	0.541112
65	IL15	-0.558084	-0.931687	1.38462		65	IL11	-0.035408	-0.0910865	-0.651962			65	IL18	0.831509	-0.534673	1.14751		65	IL11	0.0186133	-0.250638	-0.240684		65	IL15	0.00322723	0.314666	-0.743623		65	IL11	0.512578	-0.345594	-0.272266
66	IL18	0.330808	-0.660991	-0.827063		66	IL15	-0.624116	1.47212	0.579092			66	IL1A	1.68821	-0.406754	-0.697066		66	IL15	2.19552	-0.650489	-0.130485		66	IL18	0.84186	1.59548	-0.0906431		66	IL15	-0.0518384	-0.868354	2.17973
67	IL1A	-0.529061	1.96397	-0.529061		67	IL18	-0.738134	0.820222	0.761206			67	IL1B	1.78663	-0.360291	-0.475446		67	IL18	0.0922247	-0.319987	-0.568653		67	IL1A	-0.361448	-0.45681	-0.3522		67	IL18	0.720053	0.110458	2.25133
68	IL1B	1.95075	-0.720055	-0.380048		68	IL1A	-0.604481	1.76464	-0.29863			68	IL6	-0.315337	-0.103551	-1.03804		68	IL1A	-0.630082	-0.630082	1.93864		68	IL1B	-0.490466	-0.370238	-0.436113		68	IL1A	-0.403226	-0.604805	-0.618301
69	IL6	-1.1779	1.09748	-0.987515		69	IL1B	-1.20162	0.974647	0.416196			69	IL7	-1.08641	0.691466	-0.999258		69	IL1B	-0.363106	-1.06545	-0.445718		69	IL6	-0.623302	-0.635654	-0.478666		69	IL1B	-0.406589	-0.423464	-0.445701
70	IL7	-1.84331	0.542198	0.0430752		70	IL6	-0.678821	1.72338	-0.038833			70	ING1	0.482044	-1.50734	-0.331207		70	IL6	0.996864	-0.0959444	0.0815222		70	IL7	-0.255879	0.22402	-0.0169702		70	IL6	-0.488488	-0.473588	-0.609393
71	ING1	0.515158	-0.0987562	-0.70949		71	IL7	-1.06326	-0.778218	0.336137			71	IRF3	0.415903	-1.0892	1.31945		71	IL7	1.70683	0.26143	0.342471		71	ING1	-0.222744	-0.0155844	-0.52364		71	IL7	-0.336783	-0.268582	-0.221395
72	IRF3	1.36224	-1.19834	0.878218		72	ING1	-0.0192035	0.343319	-0.143612			72	IRF5	1.44314	-0.902052	-0.953446		72	ING1	0.782414	0.41243	-0.364657		72	IRF3	1.5411	1.23527	-0.976451		72	ING1	0.814356	-0.731789	-1.76209
73	IRF5	-0.713343	-0.1788	2.00473		73	IRF3	0.558697	-0.433126	-0.68277			73	IRF7	1.03086	-0.0802301	-1.26013		73	IRF3	1.64125	1.2524	-0.00276082		73	IRF5	-0.120645	-1.10231	-0.626495		73	IRF3	0.69174	-1.04151	-0.453842
74	IRF7	-0.623418	-0.949086	1.51302		74	IRF5	-0.74355	1.46065	0.609118			74	MAP2K1	-0.848904	1.67768	0.0242612		74	IRF5	-0.20596	-1.01638	-0.902742		74	IRF7	-0.0673108	-0.254886	-0.519423		74	IRF5	-0.555435	-0.728468	-0.766296
75	MAP2K1	0.728285	0.856698	0.43269		75	IRF7	0.53646	0.850238	0.674976			75	MAP2K3	-0.298996	-1.41183	1.22692		75	IRF7	-0.102895	-0.449762	-1.12527		75	MAP2K1	-0.727232	-0.833443	-0.419722		75	IRF7	-0.117447	-0.512792	-0.0977347
76	MAP2K3	0.953851	-0.635932	0.602179		76	MAP2K1	-0.393362	-0.711482	-0.259126			76	MAP2K6	-0.712619	0.759653	-0.712619		76	MAP2K1	1.61934	0.099133	0.92775		76	MAP2K3	0.454363	0.199939	1.24601		76	MAP2K1	-0.51614	-0.33918	-0.0604839
77	MAP2K6	-0.457833	-0.457833	2.03027		77	MAP2K3	-1.14882	1.42756	-0.646689			77	MAPK14	-0.509938	1.07808	0.835353		77	MAP2K3	1.93852	0.161181	-0.175713		77	MAP2K6	-0.669522	-0.610291	-0.894289		77	MAP2K3	0.216728	0.38921	0.894594
78	MAPK14	-0.533649	-0.543984	0.792173		78	MAP2K6	-0.72489	-0.72489	0.915575			78	MDM2	0.262077	-0.204982	-0.873915		78	MAP2K6	-0.17591	0.206294	-0.498646		78	MAPK14	1.44191	-0.397906	-0.691725		78	MAP2K6	-0.192294	-0.672606	-0.545182
79	MDM2	1.19758	-0.375195	0.971482		79	MAPK14	0.89361	0.999412	-0.321393			79	MIF	0.246525	-1.09728	-0.944749		79	MAPK14	0.190521	0.272057	0.148658		79	MDM2	3.3804	0.69812	1.33058		79	MAPK14	2.86857	-0.517348	0.165699
80	MIF	-0.412646	-0.211885	1.92304		80	MDM2	1.50392	0.405209	-0.849337			80	MMP10	-1.32085	0.194868	1.00192		80	MDM2	2.38912	-0.107572	-0.674328		80	MMP1	0.385565	-0.231472	-0.22179		80	MDM2	4.04055	-0.541908	-0.426727
81	MMP14	-0.416157	-0.762868	1.81203		81	MIF	-1.43403	1.10783	0.76033			81	MMP13	-0.447214	1.78885	-0.447214		81	MIF	1.86987	0.47917	-0.436966		81	MMP10	-0.00346523	-0.231815	-0.228582		81	MIF	1.41666	0.128827	-0.192709
82	MMP2	-0.662975	-0.662975	0.667542		82	MMP13	-0.447214	-0.447214	-0.447214			82	MMP14	0.997593	-0.955293	0.857703		82	MMP10	3.21196	-0.36379	-0.36379		82	MMP13	1.26568	-0.248762	-0.197095		82	MMP1	2.49812	-0.311974	-0.316406
83	MMP25	-0.408248	-0.408248	-0.408248		83	MMP14	1.77606	-0.287828	-0.544848			83	MMP2	-1.20932	-0.0877373	1.1119		83	MMP13	3.10407	0.173128	-0.483357		83	MMP14	1.59621	0.87473	-0.550823		83	MMP10	0.240998	-0.285944	-0.286826
84	MORC3	-1.20949	-0.189511	1.64182		84	MMP2	1.66053	-0.712	0.198582			84	MORC3	-0.798626	0.974142	-1.22652		84	MMP14	1.24594	1.92002	-0.520505		84	MMP16	-0.251527	-0.333881	-0.318266		84	MMP13	0.986057	-0.346472	-0.376249
85	MYC	-0.618273	-0.162904	2.01105		85	MMP25	-0.447214	-0.447214	1.78885			85	MYC	-0.890775	-0.728747	1.28352		85	MMP16	2.12113	-0.585919	-0.585919		85	MMP2	-0.0377513	-0.393274	-0.418357		85	MMP14	1.14602	-0.727124	0.323079
86	MYC	-0.618273	-0.162904	2.01105		86	MORC3	-1.75235	0.217583	0.296834			86	MYC	-0.890775	-0.728747	1.28352		86	MMP2	0.0301024	-0.231883	-0.302858		86	MMP25	-0.214399	-0.314067	-0.250207		86	MMP16	-0.406346	-0.423452	-0.434353
87	NBN	1.96194	-0.262203	-0.808173		87	MYC	-0.745925	1.66157	-0.48886			87	NBN	-0.159911	-1.10418	1.58348		87	MMP25	0.448646	-0.576236	-0.431238		87	MORC3	0.360712	-0.249742	-1.5366		87	MMP2	-0.135131	-0.445006	-0.44445
88	NFKB1	-1.72782	0.519162	0.077128		88	MYC	-0.745925	1.66157	-0.48886			88	NFKB1	-0.970181	0.433549	1.53422		88	MORC3	1.44987	1.24044	-0.26569		88	MYC	-0.672142	-0.56497	0.342767		88	MMP25	0.658655	-0.489167	-0.598272
89	NOX4	-0.445476	-0.445476	2.0352		89	NBN	1.70033	-0.239006	-0.297989			89	NOX4	-0.606745	-0.111245	1.75184		89	MYC	1.73298	0.327972	-0.762181		89	MYC	-0.672142	-0.56497	0.342767		89	MORC3	-0.728637	-1.02591	0.0904303
90	PCNA	-0.444323	-0.428171	-0.142302		90	NFKB1	-1.59368	0.0286644	0.0926153			90	PCNA	-0.575191	-0.30657	-0.208982		90	MYC	1.73298	0.327972	-0.762181		90	NBN	-0.171212	1.51227	-1.26845		90	MYC	-0.43704	-0.287906	-0.421429
91	PDGFA	1.72288	-0.812879	0.235479		91	NOX4	-0.447214	-0.447214	1.78885			91	PDGFA	1.47857	-0.884299	-0.0886324		91	NBN	0.0271128	0.471356	-0.266422		91	NFKB1	-0.83454	-1.16869	0.212494		91	MYC	-0.43704	-0.287906	-0.421429
92	PIGF	1.20592	-1.15951	0.848755		92	PCNA	-0.671387	1.57297	0.15486			92	PIGF	-0.895504	-0.0482555	-0.565633		92	NFKB1	-0.581911	-0.0674924	0.0833529		92	NOX4	1.34363	-0.155663	-0.353234		92	NBN	-0.516494	-1.51847	2.90102
93	PIK3CA	-1.037	1.04485	-1.31515		93	PDGFA	1.74935	-0.397118	-0.653473			93	PIK3CA	-0.935998	0.763242	0.631371		93	NOX4	0.611767	-0.712017	0.36706		93	PCNA	0.540206	-0.544963	-0.476838		93	NFKB1	-0.32199	-0.507441	-0.460116
94	PLAT	-0.531416	-0.531416	1.97623		94	PIGF	0.830383	0.281521	-0.507175			94	PLAT	-0.470068	1.25834	0.706723		94	PCNA	0.552544	-0.379428	-0.788542		94	PDGFA	2.02277	2.81253	-0.214266		94	NOX4	2.35386	-0.40794	0.241834
95	PLAU	-0.414992	-0.414992	2.04105		95	PIK3CA	-0.999206	-0.583308	-0.365695			95	PLAU	-0.570595	0.0270797	1.70361		95	PDGFA	0.472404	1.6786	-0.331081		95	PIGF	-0.53089	0.210962	-0.0657434		95	PCNA	-0.0293193	-0.460466	-0.22528
96	PRKCD	1.03584	-0.755654	0.917002		96	PLAT	-0.233347	-0.691403	1.72555			96	PRKCD	0.719977	-0.690357	0.62495		96	PIGF	2.21334	-0.700187	-0.824413		96	PIK3CA	0.896112	0.0606202	-0.655722		96	PDGFA	2.47225	-0.210505	2.99789
97	PTEN	1.89289	-0.597999	-0.799083		97	PLAU	-0.447214	-0.447214	1.78885			97	PTEN	-1.42958	0.595733	0.264803		97	PIK3CA	-0.488503	0.416234	1.98495		97	PLAT	-0.469411	-0.609437	-0.59948		97	PIGF	0.337694	-0.815203	1.36714
98	RB1	-0.538585	-0.421237	-0.412821		98	PRKCD	1.28345	-0.142462	-0.983636			98	RB1	0.312128	-0.81731	-0.586162		98	PLAT	3.16955	-0.197396	-0.462437		98	PLAU	4.47217	-0.555734	-0.495285		98	PIK3CA	1.38412	-0.0746019	1.25644
99	RBL2	-0.643219	1.65909	-0.821596		99	PTEN	0.709861	-0.830294	-0.513933			99	RBL2	0.129162	0.620823	0.387525		99	PLAU	3.23977	-0.0774202	-0.353624		99	PRKCD	0.878567	1.71838	1.6034		99	PLAT	-0.490084	-0.540882	-0.654291
100	SERPINA10	-0.824078	-0.702634	1.9041		100	RB1	1.02832	-0.22422	-0.845916			100	SERPINA10	0.130449	-1.03854	1.53634		100	PRKCD	1.00339	1.60772	0.00398509		100	PTEN	-0.359145	-0.805508	-0.408663		100	PLAU	2.45487	-0.692509	-0.681611
101	SERPINB2	-0.408248	-0.408248	2.04124		101	RBL2	1.74927	-0.588587	-0.19908			101	SERPINB2	-0.447214	1.78885	-0.447214		101	PTEN	0.910155	1.04119	-0.229365		101	RB1	-1.43131	-0.771684	-1.4387		101	PRKCD	0.392655	0.473435	1.44864
102	SERPINB2	-0.408248	-0.408248	2.04124		102	SERPINA10	-1.6078	0.801085	0.55215			102	SERPINB2	-0.447214	1.78885	-0.447214		102	RB1	0.589336	0.572092	-0.488859		102	RBL2	-0.324109	-0.152981	-0.24568		102	PTEN	0.756082	-0.222194	-0.310871
103	SERPIND1	-1.21238	0.463568	-0.883072		103	SERPINB2	-0.839616	0.0721004	-0.000627512			103	SERPIND1	1.59009	-0.297734	-0.42381		103	RBL2	-1.01854	1.15589	0.476384		103	SERPINA10	-0.366925	0.172341	4.01246		103	RB1	-0.843548	-1.27681	-0.37721
104	SERPINE1	-0.240961	0.180222	1.84873		104	SERPINB2	-0.839616	0.0721004	-0.000627512			104	SERPINE1	-1.2342	1.53255	0.0244714		104	SERPINA10	1.6361	1.9741	0.56946		104	SERPINB2	0.964479	-0.382838	-0.387948		104	RBL2	-0.64572	0.679768	0.518566
105	SERPINE1	-0.240961	0.180222	1.84873		105	SERPIND1	-0.885394	-0.670433	0.67392			105	SERPINE1	-1.2342	1.53255	0.0244714		105	SERPINB2	3.16075	-0.400445	-0.359575		105	SERPINB2	0.964479	-0.382838	-0.387948		105	SERPINA10	-0.241133	-0.241133	-0.241133
106	SIRT1	-1.67063	1.42798	0.0779937		106	SERPINE1	0.659841	1.38135	-0.537923			106	SIRT1	-1.03717	-0.0346402	1.36188		106	SERPINB2	3.16075	-0.400445	-0.359575		106	SERPIND1	0.0901515	-0.0685487	5.77309		106	SERPINB2	-0.162196	-0.414167	-0.389464
107	SOD1	1.78793	0.199361	-1.16574		107	SERPINE1	0.659841	1.38135	-0.537923			107	SOD1	0.150447	0.476415	-1.68268		107	SERPIND1	-0.727435	0.798866	2.30331		107	SERPINE1	0.504097	-0.708463	-0.717766		107	SERPINB2	-0.162196	-0.414167	-0.389464
108	SOD2	1.35892	-1.4785	-0.299361		108	SIRT1	-1.41099	-0.510526	0.270895			108	SOD2	0.0714353	1.50259	-0.913729		108	SERPINE1	2.36401	-0.0596727	-0.329608		108	SERPINE1	0.504097	-0.708463	-0.717766		108	SERPIND1	1.73591	2.43492	-0.337802
109	SPARC	1.5807	-1.01219	0.177553		109	SOD1	1.62644	-1.01748	-0.461359			109	SPARC	1.53513	-0.898666	-0.130726		109	SERPINE1	2.36401	-0.0596727	-0.329608		109	SIRT1	0.128244	-0.684449	-0.205126		109	SERPINE1	0.232568	-0.654578	-0.662951
110	TBX2	-0.408248	-0.408248	-0.408248		110	SOD2	1.39086	0.00124821	0.374691			110	TBX2	-1.05989	0.961107	0.0191765		110	SIRT1	0.150557	-0.192543	0.388681		110	SOD1	-0.665865	0.753669	-0.908915		110	SERPINE1	0.232568	-0.654578	-0.662951
111	TBX3	-0.408248	-0.408248	-0.408248		111	SPARC	1.74774	-0.237619	-0.431467			111	TBX3	-0.786033	1.01008	1.13035		111	SOD1	-0.55385	1.15228	-0.569374		111	SOD2	-0.776515	-1.0478	1.33306		111	SIRT1	1.9029	-0.437754	0.300386
112	TERF2	1.71017	-0.537886	-0.712353		112	TBX2	1.54136	0.243235	-0.143866			112	TERF2	-0.149862	-1.24174	0.216769		112	SOD2	-0.323715	-0.505764	-1.09154		112	SPARC	-0.16676	0.428024	-0.642682		112	SOD1	-0.285912	-0.944791	0.384967
113	TGFB1	-0.956213	-0.853352	1.08132		113	TBX3	1.77904	-0.3421	-0.424992			113	TERT	1.68094	-0.216395	-0.864216		113	SPARC	1.00613	2.26311	0.428497		113	TBX2	-0.353439	-0.338155	-0.361105		113	SOD2	-0.234744	0.532828	-0.344322
114	TGFB1I1	0.0271806	-0.356064	1.97948		114	TERF2	0.231185	-1.096	-0.839724			114	TGFB1	-1.29822	-0.706389	0.501267		114	TBX2	0.376619	-0.57263	-0.57263		114	TBX3	-0.39293	-0.411688	-0.412394		114	SPARC	-0.0372804	-0.664163	0.201501
115	THBS1	-0.0127245	1.58522	0.684272		115	TGFB1	-0.327369	1.63086	-0.0576897			115	TGFB1I1	-0.734185	-0.644417	1.25852		115	TBX3	-0.387162	0.212557	-0.362127		115	TERF2	-0.610097	0.704992	-0.347289		115	TBX2	-0.292112	-0.329467	-0.345999
116	THPO	-0.50292	-0.50292	1.99702		116	TGFB1I1	1.13087	0.967558	-0.82094			116	THBS1	-0.568978	0.0873266	1.70068		116	TERF2	0.287033	0.589428	-0.216025		116	TERT	-0.31884	-0.417225	-0.245989		116	TBX3	-0.43527	-0.466656	-0.472699
117	TIMP1	-0.443162	-0.443162	2.04039		117	THBS1	-0.905726	1.30773	-0.422956			117	THPO	-0.250434	1.28745	-0.911547		117	TERT	-0.467546	-0.467546	-0.467546		117	TGFB1	-0.566764	-1.23844	-0.932717		117	TERF2	1.13722	-0.407641	0.151997
118	TIMP2	1.7327	-0.968584	0.292815		118	THPO	-0.646585	-0.646585	1.62732			118	TIMP1	-1.25227	-0.312889	1.4187		118	TGFB1	2.53583	0.447241	0.780868		118	TGFB1I1	0.0354855	-0.0284774	-0.284742		118	TERT	-0.335526	-0.335526	-0.335526
119	TRP53	-0.237935	-0.686973	1.88857		119	TIMP1	-0.854057	0.996581	1.16949			119	TIMP2	0.508944	-0.723641	1.07317		119	TGFB1I1	1.65819	1.09241	0.282359		119	THBS1	0.303128	-0.737956	-0.677925		119	TGFB1	0.2143	-0.922157	-1.29946
120	TRP53BP1	-1.29019	0.273245	0.90114		120	TIMP2	1.74704	-0.118061	-0.531562			120	TRP53	-0.885558	-0.85443	1.53925		120	THBS1	1.70114	1.46426	-0.326917		120	THPO	-0.225969	-0.0231804	-0.137203		120	TGFB1I1	0.123705	-0.288444	-0.0292327
121	VIM	0.79583	-1.0466	0.98636		121	TRP53	-0.0802544	1.6847	-0.447328			121	TRP53BP1	0.914688	-0.0560855	0.963032		121	THPO	0.890609	1.00518	-0.171893		121	TIMP1	-0.675735	-1.00944	-1.0827		121	THBS1	0.580139	-0.656374	-0.670076
avg		-0.0757682	-0.246562	0.520327		122	TRP53BP1	0.726161	-0.73133	-0.425596			122	VIM	-0.285607	0.463443	-1.39904		122	TIMP1	3.17407	-0.211734	-0.480449		122	TIMP2	0.794402	1.1292	-0.881139		122	THPO	-0.396742	-0.379038	-0.396742
						123	TWIST1	-0.447214	1.78885	-0.447214			avg		-0.261661	-0.0652883	0.398395		123	TIMP2	2.05034	1.85121	-0.507805		123	TWIST1	-0.265045	-0.351657	-0.451015		123	TIMP1	-0.471614	-1.1519	-1.4361
TGFb score						124	VIM	-0.959243	0.285133	0.131574									124	TRP53	2.12835	0.677843	-0.91174		124	VIM	-0.144831	-1.42338	-1.54857		124	TIMP2	0.436597	-0.682302	0.855603
122	ABCF1	1.43099	-1.17065	0.798676		avg		-0.079769	0.399864	0.0925311			TGFb Score						125	TRP53BP1	-0.330746	-0.103979	-0.683268		avg		0.406949	0.0354472	-0.10064		125	TWIST1	-0.316959	-0.329438	-0.329438
123	ACTA2	-0.811748	-0.811748	1.83922									123	ABCF1	-1.07866	-0.324742	1.39631		126	TWIST1	2.68606	-0.4779	0.652139								126	VIM	-0.154599	-1.67476	-1.47499
124	ACTN1	-0.245669	-0.529767	1.97955		tgfb score							124	ACTA2	-1.35557	0.599568	1.2612		127	VIM	0.0418901	-0.146963	-0.272114		TGFb Score						avg		0.442137	-0.322101	-0.00268317
125	ACVR1	1.66599	-0.159032	-0.583342		125	ABCF1	1.603	0.179663	-0.60804			125	ACTN1	-0.210977	-0.87583	1.59796		Avg		0.930277	0.255197	-0.238328		125	ABCF1	-0.296681	1.01156	0.48182
126	ACVR2A	1.80862	-1.0483	-0.427685		126	ACTA2	-0.213979	-0.398807	-0.37395			126	ACVR1	-1.0461	-0.0861797	1.55802								126	ACTA2	-0.232848	-0.281418	-0.281652		TGFb score
127	ACVRL1	-0.73037	-0.584405	0.269007		127	ACTN1	1.15813	0.370758	-0.987792			127	ACVR2A	0.0205093	-0.626158	-0.326545		TGFb Score						127	ACTN1	1.23212	0.163907	-0.862037		127	ABCF1	0.989716	-0.98794	1.52736
128	AHNAK	1.75945	-0.651594	-0.11439		128	ACVR1	-0.746658	1.06266	-0.798123			128	ACVRL1	-1.34761	1.44627	-0.198251		128	ABCF1	1.02889	0.925801	0.0807951		128	ACVR1	2.09744	-0.203421	0.162099		128	ACTA2	-0.128074	-0.41278	-0.31819
129	AMHR2	1.96636	-0.326886	-0.660148		129	ACVR2A	0.505285	0.38677	0.277642			129	AHNAK	1.59571	-0.727379	-0.369215		129	ACTA2	0.170401	0.0672546	-0.46118		129	ACVR2A	0.352727	-0.285583	-0.178773		129	ACTN1	1.32006	-0.874605	0.198305
130	ANGPTL4	-0.48321	-0.316424	2.01737		130	ACVRL1	1.56313	-0.649784	0.344628			130	AMHR2	0.944226	0.72542	-1.46728		130	ACTN1	1.55753	0.754576	-0.621306		130	ACVRL1	-0.494633	-0.458564	-0.484863		130	ACVR1	2.06795	-0.563629	-0.162146
131	ANXA11	1.86804	-0.556698	0.140823		131	AHNAK	1.72047	-0.245493	-0.748409			131	ANGPTL4	0.281095	-0.763015	1.62164		131	ACVR1	0.374975	0.920471	0.193219		131	AHNAK	-0.873717	2.80628	-1.24088		131	ACVR2A	0.255856	-0.194884	1.32217
132	ANXA2	0.727007	-1.08024	1.41233		132	AMHR2	1.74498	-0.464782	-0.0948894			132	ANXA11	-1.44578	-0.413152	0.308139		132	ACVR2A	-0.356096	0.982394	0.15991		132	AMHR2	0.0743881	-0.155537	0.344086		132	ACVRL1	-0.460662	-0.448727	-0.451524
133	AREG	-1.66516	0.408959	1.41122		133	ANGPTL4	1.71273	0.000771045	-0.421356			133	ANXA2	-0.265602	-0.68636	1.7341		133	ACVRL1	-0.440985	-0.212039	-0.0918557		133	ANGPTL4	1.1743	1.02509	-0.0556653		133	AHNAK	-0.923025	-1.78832	1.79933
134	ARF4	1.20721	-0.931265	1.3216		134	ANXA11	1.63304	0.111903	-0.706112			134	AREG	-1.66911	0.83825	-0.0752698		134	AHNAK	1.41646	2.38838	-0.270048		134	ANXA11	1.27041	1.1123	0.301355		134	AMHR2	-0.217266	-0.189198	-0.217266
135	ARPC2	0.523925	-1.30061	1.3033		135	ANXA2	1.06553	0.930823	-0.303793			135	ARF4	0.304172	0.154845	1.33866		135	AMHR2	0.823284	0.605612	1.51852		135	ANXA2	1.82797	1.50985	0.288086		135	ANGPTL4	0.143723	-0.424764	0.973987
136	ATF3	1.16121	1.35043	-0.944706		136	AREG	-1.14434	1.24573	-0.265385			136	ARPC2	0.666731	-1.01268	0.888401		136	ANGPTL4	2.57783	0.189496	-0.176581		136	AREG	0.089614	-0.558095	0.221326		136	ANXA11	0.933427	-0.981237	1.20048
137	ATF4	1.60228	0.66067	0.0812899		137	ARF4	1.24662	0.637873	-0.0230079			137	ATF3	-1.36499	-0.0173502	0.791445		137	ANXA11	0.600834	-0.0713195	-1.01856		137	ARF4	0.407594	0.715838	1.19604		137	ANXA2	1.41786	-1.15599	1.62817
138	B2M	-0.208009	-1.90014	0.813352		138	ARPC2	0.568568	1.30002	0.116994			138	ATF4	-1.69791	0.764449	0.390598		138	ANXA2	1.73584	0.957075	-0.799537		138	ARPC2	-0.214702	-0.410352	-0.783184		138	AREG	0.966734	0.366081	-0.56933
139	BACH1	-1.54228	1.07928	0.222445		139	ATF3	-0.609459	1.62257	-0.833976			139	B2M	0.038317	-1.02963	0.689349		139	AREG	1.56148	0.829423	-0.0356745		139	ATF3	1.49829	1.19158	0.326748		139	ARF4	0.460492	-0.136214	0.455168
140	BAMBI	-1.21798	1.62796	-0.519729		140	ATF4	-0.541627	1.62549	-0.672139			140	BACH1	-1.44156	0.979135	-0.335902		140	ARF4	2.48926	-0.270065	-1.20181		140	ATF4	-0.066164	2.15393	0.181323		140	ARPC2	-0.15053	0.15623	-0.148435
141	BAX	0.637817	-0.917183	1.69186		141	B2M	0.143047	1.15843	0.739692			141	BAMBI	-1.52681	0.512045	1.1802		141	ARPC2	1.96944	1.30601	-0.510586		141	B2M	-1.146	0.181021	-1.90164		141	ATF3	1.93915	-0.096952	1.54791
142	BCL2L1	1.98916	-0.416072	-0.609327		142	BACH1	-1.53341	-0.0359086	-0.202002			142	BAX	-0.471468	-0.837753	1.63806		142	ATF3	3.01342	-0.00424875	-0.59432		142	BACH1	0.329582	0.0138854	-0.367298		142	ATF4	0.43403	0.690133	2.24643
143	BDNF	2.04007	-0.430629	-0.342387		143	BAMBI	-1.48121	-0.0354092	0.60793			143	BCL2L1	0.0323297	1.17441	-1.35207		143	ATF4	1.94568	0.0230792	-0.637575		143	BAMBI	2.51082	-0.480274	0.60597		143	B2M	-0.539734	-1.42724	0.405178
144	BHLHE40	-0.901633	-0.243382	1.96813		144	BAX	-0.341738	1.63163	0.174376			144	BDNF	0.799733	-0.708805	1.06084		144	B2M	1.68345	0.906034	-0.591486		144	BAX	2.5875	-1.14359	-0.932779		144	BACH1	0.360593	-0.735373	0.769845
145	BMP1	-1.79668	0.801821	0.494228		145	BCL2L1	1.70376	-0.140376	-0.718438			145	BHLHE40	-1.01698	-0.361137	1.29039		145	BACH1	0.292342	0.390935	0.494517		145	BCL2L1	2.40044	1.89815	1.28755		145	BAMBI	3.81847	0.273543	-0.632351
146	BMP2	-1.44183	1.63533	0.332258		146	BDNF	1.787	-0.473224	-0.473224			146	BMP1	-1.01368	1.58141	0.160695		146	BAMBI	-0.906257	-0.909282	1.28158		146	BDNF	0.0149302	5.0821	-0.322205		146	BAX	2.1411	-0.437615	-1.22784
147	BMP3	-1.04705	1.50632	-0.47362		147	BHLHE40	-1.65717	0.668223	-0.0344549			147	BMP2	-0.638939	-0.179915	-0.643286		147	BAX	2.53721	1.24555	-0.73656		147	BHLHE40	0.69733	-1.14963	0.175966		147	BCL2L1	2.52396	0.446465	2.09716
148	BMP4	-0.298855	-0.614232	-0.570453		148	BMP1	-1.42122	-0.0632097	-0.210649			148	BMP3	-0.965754	-0.55286	1.63852		148	BCL2L1	1.18699	1.19494	-0.0385837		148	BMP1	1.72253	-0.0522219	5.19106		148	BDNF	-0.171144	-0.35459	4.63198
149	BMP5	-1.64026	-0.352941	0.576377		149	BMP2	-1.43449	1.29224	-0.28228			149	BMP4	1.00774	0.616763	-1.30743		149	BDNF	0.714578	3.07585	-0.408167		149	BMP2	0.653795	1.62036	3.79929		149	BHLHE40	0.951682	0.199416	-1.22068
150	BMP7	-0.408248	-0.408248	-0.408248		150	BMP3	-1.65372	0.0781357	0.289988			150	BMP5	0.945159	0.716438	-0.549544		150	BHLHE40	1.74662	1.17159	-0.13438		150	BMP3	-0.071615	-0.173168	2.52163		150	BMP1	1.72999	2.53205	-0.496075
151	BMPR1A	1.8865	-0.371977	-0.595917		151	BMP4	-0.885501	0.794452	-0.491682			151	BMP7	1.36752	0.176876	-1.44232		151	BMP1	0.750019	0.93388	1.7732		151	BMP4	1.82462	-0.344961	0.316371		151	BMP2	1.42094	2.78729	1.76223
152	BMPR1B	2.03355	-0.416518	-0.479906		152	BMP5	-1.77861	0.289461	0.507983			152	BMPR1A	1.44701	-0.671229	0.520145		152	BMP2	0.847619	-0.280548	0.632619		152	BMP5	-0.170931	-0.228073	-0.262063		152	BMP3	0.646656	3.0192	-0.645193
153	BMPR2	1.64097	-1.09399	0.633715		153	BMP7	-0.447214	-0.447214	1.78885			153	BMPR1B	-0.481171	-0.342094	1.78561		153	BMP3	0.686421	-0.908678	-0.326218		153	BMP7	-0.0811885	-0.441277	-0.521326		153	BMP4	2.57955	-0.190098	-0.510479
154	BRD2	1.14471	0.779659	-0.188787		154	BMPR1A	1.63432	-0.477108	-0.681845			154	BMPR2	-0.114409	-0.871637	1.49141		154	BMP4	0.346763	2.02324	0.631774		154	BMPR1A	1.21749	2.77652	0.842458		154	BMP5	-0.164331	-0.173626	-0.189567
155	BTG1	-1.0049	-0.220882	1.87755		155	BMPR1B	-0.780248	1.66585	-0.0224393			155	BRD2	-1.37978	1.00287	-0.103412		155	BMP5	-1.0181	-0.275144	0.0973216		155	BMPR1B	-0.00731293	0.505871	-0.522961		155	BMP7	-0.103744	-0.608597	-0.610194
156	CALM1	0.979273	-1.05002	1.43622		156	BMPR2	1.77173	-0.21858	-0.441934			156	BTG1	-0.231561	-0.220508	1.74851		156	BMP7	-0.211742	-0.41111	-0.364779		156	BMPR2	0.247839	0.0363068	-0.582547		156	BMPR1A	0.920664	-0.164473	2.53008
157	CAPNS1	1.31798	-1.08591	1.02862		157	BRD2	-1.09856	0.545822	-0.739948			157	CALM1	-0.227015	-0.696346	1.66984		157	BMPR1A	0.652368	1.74521	0.778378		157	BRD2	-1.05893	-0.0625736	-0.74176		157	BMPR1B	-0.417691	-0.604743	0.00626625
158	CAPRIN1	-0.357261	-0.920401	1.56731		158	BTG1	-1.61856	0.724174	-0.0551835			158	CAPNS1	0.297874	-0.866316	1.29054		158	BMPR1B	-0.952965	-0.848273	-1.00235		158	BTG1	-0.661379	-0.825383	-0.838277		158	BMPR2	0.98093	-0.367997	1.07146
159	CASP8	-0.905235	-0.670907	1.61013		159	CALM1	0.599485	1.21397	0.157396			159	CAPRIN1	0.199653	-1.6147	1.12934		159	BMPR2	0.898919	1.81348	-0.267574		159	CALM1	-0.474606	-0.524855	-1.17219		159	BRD2	-0.510623	-0.433995	-0.529224
160	CCND1	-1.07005	-0.282813	1.74999		160	CAPNS1	1.62079	0.161462	-0.194526			160	CASP8	-1.38527	-0.558697	1.16598		160	BRD2	1.33237	0.60916	0.0485586		160	CAPNS1	0.690377	3.23045	-0.761923		160	BTG1	-0.725417	-0.288422	-0.904698
161	CCND2	1.94185	-0.241037	0.115159		161	CAPRIN1	0.0563189	0.335325	0.0353306			161	CCND1	-1.15682	0.98308	0.556284		161	BTG1	0.914257	-0.684339	-0.699798		161	CAPRIN1	1.36145	-0.200045	-1.14728		161	CALM1	-0.232605	-0.7222	-0.291527
162	CCT2	-0.436715	-0.376075	2.02984		162	CASP8	0.541672	0.694884	-0.471375			162	CCND2	-0.00499003	-0.539805	1.67714		162	CALM1	0.906863	0.740444	-0.844507		162	CASP8	-0.652791	-0.354449	-0.702312		162	CAPNS1	1.13475	0.0137727	1.9406
163	CCT5	-0.873723	-0.746025	1.77694		163	CCND1	-1.67858	0.802534	0.53154			163	CCT2	-0.401825	-0.707653	1.58357		163	CAPNS1	2.07745	0.892155	-0.376376		163	CCND1	3.16299	1.70711	0.281832		163	CAPRIN1	1.38877	-1.0237	-0.162616
164	CD44	-1.10348	-0.44536	1.72021		164	CCND2	1.78461	-0.416387	-0.479465			164	CCT5	-0.341353	-1.53682	1.10617		164	CAPRIN1	0.936584	0.0550595	-0.674009		164	CCND2	4.20113	0.719687	-0.400604		164	CASP8	-0.372125	-0.545142	-0.23508
165	CDC6	-0.0511238	-0.449095	-0.467425		165	CCT2	0.718697	1.08549	-0.600843			165	CD44	-1.03567	-0.271904	1.63984		165	CASP8	2.10199	-0.141419	-0.59367		165	CCT2	0.956981	-0.226024	-0.718976		165	CCND1	2.1645	0.455219	1.08524
166	CDH1	1.25599	-0.579456	0.398248		166	CCT5	-0.163749	1.67712	-0.028407			166	CDC6	-0.381254	-0.477052	-0.398555		166	CCND1	1.52807	1.18056	-0.286628		166	CCT5	0.68701	-0.590312	-0.926291		166	CCND2	3.51784	-0.0325057	0.462657
167	CDK4	-0.702055	-0.830823	1.63108		167	CD44	-1.64941	0.638979	0.141484			167	CDH1	-0.114916	-0.830199	1.64199		167	CCND2	0.598214	0.612975	-0.684722		167	CD44	-0.270441	-0.90083	0.550177		167	CCT2	1.05695	-1.33738	-0.206351
168	CDKN1A	-0.622903	0.425212	1.79082		168	CDC6	-0.728512	0.291648	1.62538			168	CDK4	-0.748734	-1.34775	0.717473		168	CCT2	1.15658	0.6329	-1.11555		168	CDC6	-0.264298	0.309074	0.365443		168	CCT5	0.445525	-1.69911	-0.111288
169	CDKN1B	1.75166	-0.696087	-0.779198		169	CDH1	1.25035	0.604796	-0.914083			169	CDKN1A	-0.301144	-0.545574	0.590168		169	CCT5	1.02419	0.268484	-0.89675		169	CDH1	1.93524	1.59563	1.74845		169	CD44	-0.218081	0.354738	-0.936948
170	CDKN2B	1.77191	-0.824142	0.207203		170	CDK4	-0.817113	1.20313	0.847502			170	CDKN1B	0.82183	-1.25188	-0.391465		170	CD44	2.28587	0.384416	0.0008965		170	CDK4	0.0496654	1.92679	0.0789113		170	CDC6	-0.358503	-0.370416	-0.358078
171	CEACAM1	-1.31813	-0.170481	1.65498		171	CDKN1A	-1.02679	1.61764	-0.463279			171	CDKN2B	1.18538	-0.861958	0.856797		171	CDC6	-0.115489	-0.2731	-0.398845		171	CDKN1A	1.1825	-0.380936	-0.815298		171	CDH1	2.90905	0.628202	2.19169
172	CEBPB	2.02664	-0.387032	-0.418499		172	CDKN1B	1.48062	-0.869068	-0.760531			172	CEACAM1	-1.26144	-0.30191	1.19833		172	CDH1	0.898596	0.941449	-0.0527049		172	CDKN1B	-0.913626	0.13147	-1.03668		172	CDK4	0.13393	0.323233	-0.379416
173	CFL1	0.781573	-1.14636	1.4154		173	CDKN2B	1.78348	-0.340547	-0.527574			173	CEBPB	0.132758	-1.27966	0.725216		173	CDK4	0.360606	0.00727178	-1.05187		173	CDKN2B	4.26865	2.76312	-0.273442		173	CDKN1A	1.26521	-0.793295	-0.112818
174	CLDN4	-0.565526	-0.582148	1.99768		174	CEACAM1	-0.978906	1.64627	-0.251244			174	CFL1	-0.423875	-0.958508	1.67681		174	CDKN1A	2.49628	1.44729	-0.165418		174	CEACAM1	1.88511	-0.611902	0.123273		174	CDKN1B	-0.877716	-0.720431	0.214294
175	CLIC4	-0.665438	0.783682	1.66958		175	CEBPB	1.22121	0.214488	-1.24822			175	CLDN4	-0.430303	-0.917113	1.18742		175	CDKN1B	0.0590141	1.57004	-0.527514		175	CEBPB	-0.0983656	0.18708	-0.37553		175	CDKN2B	3.61758	-0.417811	2.6446
176	CLU	-1.15242	-0.955933	1.55983		176	CFL1	0.0897125	1.5052	0.182029			176	CLIC4	-0.888233	-0.556739	1.57042		176	CDKN2B	1.70154	2.57173	-0.418797		176	CFL1	0.323647	-0.442668	-1.7625		176	CEACAM1	2.60387	0.264039	-0.550269
177	CNN2	1.6895	-0.687592	0.366945		177	CLDN4	-0.498449	1.7864	-0.374373			177	CLU	-0.268145	-0.951553	1.50921		177	CEACAM1	1.94089	0.799636	-0.216849		177	CLDN4	2.59524	1.84399	1.51921		177	CEBPB	-0.291522	-0.310316	0.267673
178	COL1A1	-0.291007	-0.499387	2.03386		178	CLIC4	-1.54022	0.662884	-0.47709			178	CNN2	0.904547	-1.03429	0.219439		178	CEBPB	-1.23596	0.261399	-0.518621		178	CLIC4	0.241823	-0.761818	0.35549		178	CFL1	0.664759	-1.32258	-0.347931
179	COL1A2	2.03818	-0.451254	-0.323452		179	CLU	-1.04819	1.52139	-0.0723705			179	COL1A1	-0.30298	-0.00251918	1.36259		179	CFL1	1.30827	0.429382	-0.7774		179	CLU	-0.712333	-0.519176	-0.463266		179	CLDN4	1.80102	0.901466	1.74163
180	COL4A1	1.6692	-0.999599	0.295654		180	CNN2	1.73468	-0.251514	-0.516935			180	COL1A2	-0.240502	0.235368	-0.275455		180	CLDN4	3.02407	0.628617	-0.682491		180	CNN2	0.647432	-0.208918	0.00139188		180	CLIC4	0.365628	-0.368599	-0.48965
181	COTL1	-0.781407	-0.721177	1.76388		181	COL1A1	-0.662993	1.22403	0.95186			181	COL4A1	1.70193	-0.511931	-0.892306		181	CLIC4	2.07965	0.489817	0.438167		181	COL1A1	1.635	-0.313318	-0.315775		181	CLU	-0.902441	-0.73051	-0.978505
182	COX5A	-0.450575	-1.42691	1.16813		182	COL1A2	-0.821401	0.462798	1.31266			182	COTL1	-0.613256	-0.459158	1.72318		182	CLU	1.96005	1.45221	-0.197951		182	COL1A2	-0.307498	-0.374859	-0.372539		182	CNN2	0.743278	0.150996	0.62923
183	CREB1	-0.334892	-0.450174	0.0583628		183	COL4A1	1.69877	-0.0479148	-0.535991			183	COX5A	-0.469313	0.106021	-0.875477		183	CNN2	1.06869	1.89363	0.835631		183	COL4A1	0.167443	0.884194	-0.547429		183	COL1A1	1.25205	-0.4612	-0.504934
184	CREBBP	1.31429	0.576906	-0.580368		184	COTL1	-1.38908	1.27963	0.310488			184	CREB1	-1.17991	-0.28203	1.42609		184	COL1A1	1.86533	0.674811	-0.782637		184	COTL1	-0.258654	-0.925049	-1.00565		184	COL1A2	-0.390909	-0.466849	-0.476041
185	CRYAB	1.67643	-0.86844	-0.238429		185	COX5A	-0.952477	0.958546	1.06933			185	CREBBP	1.11429	0.572644	-0.981997		185	COL1A2	0.538204	-0.48835	-0.546951		185	COX5A	-0.294773	0.603948	-0.541774		185	COL4A1	0.151	-0.541729	1.6052
186	CSRP1	0.666589	0.461826	1.11997		186	CREB1	1.04329	0.200316	0.148112			186	CRYAB	1.13761	-0.660774	-0.571775		186	COL4A1	0.879718	2.09362	0.747493		186	CREB1	0.558594	-0.103054	-1.71113		186	COTL1	-0.251858	-0.937005	-0.864845
187	CTNNB1	-1.24169	0.801396	-1.23501		187	CREBBP	0.943239	-0.874101	-0.724644			187	CSRP1	-0.200051	-0.980474	0.528253		187	COTL1	-0.436285	0.292707	-0.30156		187	CREBBP	0.299258	-1.20933	-1.25763		187	COX5A	0.180764	-0.368876	0.153115
188	CTNND1	1.2232	-0.475215	1.08471		188	CRYAB	1.76428	-0.257966	-0.480736			188	CTNNB1	0.0869155	-0.822569	1.54976		188	COX5A	1.67961	0.214488	-1.12288		188	CRYAB	-0.24586	1.0206	-0.337368		188	CREB1	0.379821	-1.16455	0.254025
189	CTSD	0.449516	-0.797896	1.64822		189	CSRP1	-0.0609741	1.63486	-0.877728			189	CTNND1	-0.249031	-0.667111	1.7153		189	CREB1	0.150559	0.525013	-0.111632		189	CSRP1	0.627556	1.21141	-0.103188		189	CREBBP	2.11748	-0.149267	-0.0223298
190	CTSH	-1.79448	-0.240971	0.636293		190	CTNNB1	-1.74051	0.288928	0.810704			190	CTSD	-0.458048	-0.298906	1.15484		190	CREBBP	-0.32516	1.32935	0.293819		190	CTNNB1	1.13849	-0.577506	0.245939		190	CRYAB	-0.389574	-0.475492	1.32063
191	CTTN	0.878701	-1.09087	1.4069		191	CTNND1	1.69666	0.0590169	-0.73359			191	CTSH	0.752188	0.898717	-1.60659		191	CRYAB	2.28961	1.81277	-0.19252		191	CTNND1	1.32697	1.55084	-0.00275954		191	CSRP1	0.301544	-0.297649	1.23686
192	CYBA	-0.840811	-1.17784	1.63129		192	CTSD	1.57572	0.225529	-0.537829			192	CTTN	0.182694	-0.830142	1.43664		192	CSRP1	0.957905	1.01916	1.02053		192	CTSD	-0.308843	-0.308843	-0.308843		192	CTNNB1	1.98166	-0.631065	-0.467289
193	CYR61	1.30873	-0.21315	0.847793		193	CTSH	-1.74089	0.544154	0.17037			193	CYBA	0.226563	-1.19542	0.823367		193	CTNNB1	-0.58249	0.485274	1.5021		193	CTSH	1.00032	0.429218	3.05494		193	CTNND1	1.50838	0.0719526	2.15285
194	DCN	2.03383	-0.48306	-0.25092		194	CTTN	1.39399	0.450921	-0.609819			194	CYR61	0.933882	-1.16012	1.13666		194	CTNND1	1.5821	1.74477	-0.315854		194	CTTN	1.85487	1.45492	0.781822		194	CTSD	0.897562	-0.468308	-0.120378
195	DDIT4	0.0623931	-0.375493	1.97898		195	CYBA	-0.942904	1.4982	0.486247			195	DCN	-0.284557	-0.131118	-0.471892		195	CTSD	2.11312	0.791376	0.0329064		195	CYBA	-0.750938	-1.3808	-1.32311		195	CTSH	1.33272	2.72794	0.410224
196	DDX21	1.65927	-0.686583	0.801509		196	CYR61	1.516	0.349471	-0.853852			196	DDIT4	-0.917	-0.228411	1.67612		196	CTSH	0.90601	1.46702	1.07338		196	CYR61	0.867877	1.39357	0.512899		196	CTTN	1.70404	0.55951	1.31168
197	DNAJA1	-0.805641	-0.519451	1.89092		197	DCN	-0.729369	1.16533	1.02277			197	DDX21	-1.01749	-0.305221	1.25727		197	CTTN	1.88185	0.920813	-0.888841		197	DCN	-0.359373	-0.382216	-0.397146		197	CYBA	-0.873963	-1.4532	-1.38722
198	DNAJB6	1.19986	-1.28768	0.988898		198	DDIT4	-1.56231	0.902951	-0.0826834			198	DNAJA1	-0.640767	0.880666	0.903677		198	CYBA	1.17939	1.19864	0.223059		198	DDIT4	-0.957408	-1.32701	-1.34017		198	CYR61	0.871063	-0.0603982	0.910352
199	DNPEP	-0.220583	-0.367235	1.86911		199	DDX21	1.22154	0.930459	-0.463213			199	DNAJB6	-0.0985032	-1.20431	1.12672		199	CYR61	2.37754	1.59135	-0.372415		199	DDX21	-1.48209	-0.74052	-0.391217		199	DCN	-0.427753	-0.457341	-0.452709
200	DUSP1	1.81103	-0.191958	0.122778		200	DNAJA1	-1.65291	0.395129	-0.184093			200	DNPEP	0.513139	-0.594906	1.33748		200	DCN	-0.3458	-0.322267	-0.354215		200	DLX2	-0.646121	-0.646121	-0.481248		200	DDIT4	-0.439239	-1.49518	-1.78949
201	DYNLL1	0.277388	-1.33728	1.03408		201	DNAJB6	1.66761	0.160154	-0.45339			201	DUSP1	0.820601	-0.590708	0.417103		201	DDIT4	0.419184	-0.236893	-0.466007		201	DNAJA1	-1.11985	-0.952195	-1.34632		201	DDX21	-0.498441	-0.471798	-0.491902
202	E2F4	1.86108	-0.754763	-0.236744		202	DNPEP	-1.00768	1.3777	0.670423			202	DYNLL1	0.0253152	-1.57418	0.848846		202	DDX21	1.44268	0.0337588	-0.19996		202	DNAJB6	-0.207614	-1.21596	-1.79274		202	DLX2	-0.641801	-0.531506	-0.641801
203	EEF1A1	-1.64069	0.961703	1.09453		203	DUSP1	0.940122	0.494676	-1.43922			203	E2F4	0.563239	-0.60337	1.23139		203	DLX2	3.3282	-0.27735	-0.27735		203	DNPEP	-0.0857714	0.218889	-0.868775		203	DNAJA1	-0.218798	-0.78011	-0.42064
204	ELAVL1	0.0782353	-1.14585	1.46906		204	DYNLL1	-1.44722	1.11764	0.703913			204	EEF1A1	-0.219106	-0.803149	1.42914		204	DNAJA1	0.668512	-0.142985	-0.487027		204	DUSP1	-0.682125	0.87936	-0.292222		204	DNAJB6	0.028612	-1.50264	-0.153372
205	ELK3	-0.722056	-0.140788	1.99926		205	E2F4	1.75705	-0.267854	-0.574767			205	ELAVL1	-0.11352	0.239002	0.0821472		205	DNAJB6	0.747936	0.0363865	-0.914772		205	DYNLL1	0.79376	0.525563	-0.696317		205	DNPEP	-0.391515	-0.901225	1.01652
206	EMP1	-0.52671	-0.624368	1.11186		206	EEF1A1	-1.75992	0.555744	0.271814			206	ELK3	-0.697225	0.127206	1.64851		206	DNPEP	1.37757	1.4785	0.435091		206	E2F4	0.0265707	0.0441671	-0.809089		206	DUSP1	-0.132969	-1.03045	1.41464
207	ENG	-0.523106	-0.523106	0.0219467		207	ELAVL1	1.2156	-0.087369	-0.630276			207	EMP1	-0.709368	-0.689417	1.70168		207	DUSP1	1.24339	0.964792	-0.325358		207	EEF1A1	-1.01255	-1.1875	-0.288344		207	DYNLL1	0.540908	-1.05853	-0.241953
208	EP300	-0.512743	1.0266	-1.33125		208	ELK3	-0.0857808	-0.538137	-0.542163			208	ENG	0.268489	0.99281	-0.64065		208	DYNLL1	0.58501	-0.348267	-1.05978		208	ELAVL1	1.19761	1.25763	-0.136835		208	E2F4	-0.0964455	-0.335673	1.35464
209	EPCAM	-0.638886	-0.709869	1.68768		209	EMP1	-0.994006	1.578	-0.179903			209	EP300	-0.686327	0.311061	-0.554614		209	E2F4	0.890163	1.96617	-0.0903118		209	ELK3	1.07288	-0.980319	-0.578499		209	EEF1A1	-0.666446	0.641089	-1.97923
210	EPHB2	-0.461535	-0.461535	2.03051		210	ENG	0.0744548	-0.527533	-0.56724			210	EPCAM	-0.756593	-0.708245	1.66666		210	EEF1A1	1.59545	-0.0378955	-0.112636		210	EMP1	-0.00933189	-0.140316	-0.327632		210	ELAVL1	0.831255	-0.912813	0.574473
211	F3	1.44802	-0.422995	1.08616		211	EP300	0.19305	-0.786097	-0.902531			211	EPHB2	-0.663195	-0.558087	1.73132		211	ELAVL1	0.717912	0.234617	-0.681343		211	ENG	-0.680798	-0.727285	-0.589508		211	ELK3	1.25754	-0.875818	-0.720629
212	FBLN5	1.56774	-0.84788	-0.218583		212	EPCAM	-1.16377	1.52292	0.264023			212	F3	-0.164942	-0.863835	1.48825		212	ELK3	1.22637	1.38854	0.553066		212	EP300	-0.378606	-0.698846	-0.635637		212	EMP1	0.19454	-0.694389	-0.0812587
213	FLNA	-0.85426	-0.244628	1.80945		213	EPHB2	-0.544664	1.75908	-0.125093			213	FBLN5	1.72274	-0.743623	-0.382973		213	EMP1	2.15292	-0.360739	-0.833418		213	EPCAM	2.47012	2.2368	0.921006		213	ENG	-0.657733	-0.64196	-0.695304
214	FLNB	-0.801464	-0.567267	1.84049		214	F3	1.2808	0.870175	-0.825326			214	FLNA	-0.36796	-0.856356	1.60609		214	ENG	-0.037782	-0.874346	0.878132		214	EPHB2	5.52359	0.131205	0.0777178		214	EP300	1.02707	0.183001	1.19284
215	FN1	-0.30408	-0.47518	2.03699		215	FBLN5	1.78638	-0.388259	-0.46401			215	FLNB	-0.223339	-0.650792	1.72941		215	EP300	-0.22568	0.982983	1.32019		215	F3	2.49026	1.85907	1.83672		215	EPCAM	2.10425	0.753852	1.98342
216	FOS	1.03225	1.30884	-1.04344		216	FLNA	-0.780813	1.24886	-0.309729			216	FN1	-0.641789	-0.376946	1.76165		216	EPCAM	1.94861	-0.0457019	-0.944467		216	FBLN5	0.180534	1.39085	0.17626		216	EPHB2	4.88125	-0.430635	-0.0244614
217	FSTL3	1.87477	-0.716797	0.313178		217	FLNB	-1.18476	0.699424	-0.286629			217	FOS	0.371748	1.21022	-0.942729		217	EPHB2	-0.366032	-0.431092	-0.4128		217	FLNA	0.719743	1.93754	-0.59955		217	F3	1.72388	1.18063	1.48278
218	FUBP1	-0.3061	-0.716568	1.86256		218	FN1	-0.630183	1.31537	0.0525144			218	FSTL3	0.237062	-0.937601	0.560288		218	F3	1.55566	0.0619127	-0.828312		218	FLNB	1.94247	1.49314	-0.0144675		218	FBLN5	0.276837	-0.366219	0.752011
219	FURIN	1.05806	1.05908	0.0112671		219	FOS	-1.23961	0.114912	-0.739759			219	FUBP1	-0.451183	-1.1716	-0.252699		219	FBLN5	0.126819	3.24449	-0.297103		219	FN1	1.69427	0.101201	-0.576244		219	FLNA	0.958305	-0.454329	1.18305
220	GADD45A	-1.3543	0.894344	1.40293		220	FSTL3	1.78727	-0.385514	-0.491095			220	FURIN	-0.390371	-0.0346667	1.65164		220	FLNA	1.67138	1.78693	0.404861		220	FOS	-1.03797	-0.580902	0.288069		220	FLNB	1.41445	-0.313334	1.81252
221	GADD45B	1.44764	-0.744318	0.728535		221	FUBP1	0.84904	0.210552	-0.551073			221	GADD45A	-0.867602	-0.213528	1.72398		221	FLNB	2.46666	1.13744	-0.0938106		221	FSTL3	2.37608	3.71279	-0.414697		221	FN1	1.35573	-0.719567	0.0225257
222	GDF5	-0.795934	0.167988	0.558787		222	FURIN	-0.0753981	-1.1755	-0.351131			222	GADD45B	0.638368	-1.13185	0.752083		222	FN1	2.09105	0.25558	-0.56176		222	FUBP1	-0.144182	-0.839803	-1.19908		222	FOS	0.0130091	-0.690274	-0.671575
223	GNAI2	0.970157	-0.877833	1.20185		223	GADD45A	-0.60959	1.76201	-0.184703			223	GDF5	-0.447214	1.78885	-0.447214		223	FOS	-0.388663	-0.384216	-0.468137		223	FURIN	0.439348	0.166384	-0.193248		223	FSTL3	1.70824	-0.588035	3.01733
224	GNAS	-1.17442	-0.290271	1.59645		224	GADD45B	1.58783	0.392369	-0.668486			224	GNAI2	-0.779198	-0.529625	1.59838		224	FSTL3	2.07187	2.29303	-0.365139		224	GADD45A	1.88616	-0.56921	-0.804836		224	FUBP1	0.428733	-1.1532	-0.215802
225	GPRC5A	1.56697	-0.739485	0.00595331		225	GDF5	-1.44253	0.448785	1.29337			225	GNAS	0.803086	-1.0688	0.229881		225	FUBP1	1.62626	0.497571	-1.22331		225	GADD45B	-0.430648	0.797447	0.616554		225	FURIN	2.9047	1.70716	0.732802
226	GSN	1.75293	-0.70907	-0.0952169		226	GNAI2	1.17079	0.765567	-0.273053			226	GPRC5A	1.18272	-0.978581	-0.223062		226	FURIN	-0.171136	-0.152205	0.148761		226	GDF5	0.978501	0.115471	0.619425		226	GADD45A	1.84852	-0.980639	-0.513527
227	GTF2I	-0.108095	1.3489	-0.33805		227	GNAS	-1.57082	1.09767	0.566563			227	GSN	1.35199	-1.01737	-0.0737205		227	GADD45A	2.6161	0.156311	0.11959		227	GNAI2	0.0470068	-0.58177	-1.1077		227	GADD45B	-0.590319	-0.209588	1.52342
228	HBEGF	1.81646	-0.37049	-0.103226		228	GPRC5A	1.7362	-0.194768	-0.686216			228	GTF2I	1.52265	0.337207	-0.149369		228	GADD45B	1.513	1.37923	-0.536151		228	GNAS	0.594925	0.0113564	0.289206		228	GDF5	4.68417	0.156937	-0.522418
229	HERPUD1	0.187179	1.39112	-1.28469		229	GSN	1.65735	-0.0426963	-0.688676			229	HBEGF	1.48784	-0.587124	0.583351		229	GDF5	-0.910774	1.21935	0.258792		229	GPRC5A	1.85305	2.5324	1.59468		229	GNAI2	0.307106	-1.05939	-0.615043
230	HES1	1.52026	-0.43048	0.280955		230	GTF2I	0.931907	-1.60905	-0.239816			230	HERPUD1	-1.21059	0.362901	-0.262227		230	GNAI2	0.605972	0.610354	-0.136704		230	GSC	-0.0318487	-0.635555	-0.635555		230	GNAS	1.88612	0.783178	1.1028
231	HEY1	-0.508398	0.0287007	-0.508398		231	HBEGF	1.33047	0.747748	-0.707243			231	HES1	0.373794	0.634031	0.0579499		231	GNAS	0.531663	0.871723	-0.295506		231	GSN	0.700726	0.38118	-0.958229		231	GPRC5A	1.4119	0.556067	2.52381
232	HMOX1	-1.61275	0.762165	0.512682		232	HERPUD1	-0.4067	-0.999282	-0.708765			232	HEY1	0.934735	-0.763728	1.11446		232	GPRC5A	1.14433	2.56794	0.255796		232	GTF2I	2.69653	0.491702	0.286246		232	GSC	-0.186024	-0.81835	-0.81835
233	HNRNPAB	-0.457421	-0.407079	0.687373		233	HES1	1.64365	-0.296436	-0.919845			233	HMOX1	-0.709434	0.261032	-0.807868		233	GSN	0.119265	0.118546	-0.65869		233	HBEGF	0.130129	2.5119	0.415909		233	GSN	0.389779	-0.964656	0.0830065
234	HNRNPC	-0.890289	-0.778118	1.11199		234	HEY1	-0.477621	-0.470001	-0.383081			234	HNRNPAB	-0.705687	-0.40939	0.781004		234	GTF2I	-1.35442	-0.0900633	1.2003		234	HERPUD1	-1.14479	-0.797347	-0.313633		234	GTF2I	1.93776	0.223735	1.66046
235	HSP90AA1	0.108518	-0.0720304	0.745158		235	HMOX1	-1.76969	0.685513	0.372173			235	HNRNPC	-0.869474	-1.29154	0.646975		235	HBEGF	1.84771	1.97423	-0.130095		235	HES1	0.431583	-0.507355	0.0194949		235	HBEGF	0.798346	-0.0425162	2.41978
236	HSPA1A	-0.569581	1.56932	0.880907		236	HNRNPAB	-1.32397	1.3343	0.46505			236	HSP90AA1	-0.663846	-1.39477	0.829163		236	HERPUD1	-1.57567	-1.52746	0.974427		236	HEY1	-0.332845	-0.316125	-0.349968		236	HERPUD1	-0.728397	-0.176882	-0.248609
237	HSPB1	0.950022	-0.264213	1.31058		237	HNRNPC	0.339172	0.939332	-0.242835			237	HSPA1A	-0.765096	1.37021	-0.0685952		237	HES1	-0.100923	-0.0264245	-1.22266		237	HMOX1	-0.707499	-0.386503	0.722391		237	HES1	0.245174	-0.495167	-0.55583
238	ICAM1	1.47158	-1.22155	0.454732		238	HSP90AA1	1.34492	0.3987	-1.21042			238	HSPB1	-0.0273292	-0.891179	1.6506		238	HEY1	-0.763319	-0.663562	-0.684946		238	HNRNPAB	0.84989	-0.1202	-0.864102		238	HEY1	-0.385783	-0.442386	-0.446846
239	ID1	0.744209	-1.51139	-0.48869		239	HSPA1A	-1.03876	1.44064	-0.820163			239	ICAM1	1.33558	-0.413637	-1.26352		239	HMOX1	1.21833	0.0949176	1.70878		239	HNRNPC	-1.13119	-1.75991	0.566977		239	HMOX1	-0.611467	0.0757131	-0.577044
240	ID2	-1.58741	-0.313364	-0.494017		240	HSPB1	0.258308	0.822679	-1.67911			240	ID1	-1.13752	0.839367	0.00970594		240	HNRNPAB	1.25339	0.492253	-0.773571		240	HSP90AA1	-0.485838	0.395981	-1.78967		240	HNRNPAB	0.438905	-0.568391	-0.449087
241	ID3	1.7071	-0.968706	-0.342587		241	ICAM1	1.65746	0.176887	-0.408434			241	ID2	-0.10338	1.19141	-0.861175		241	HNRNPC	1.08049	0.436988	-0.675195		241	HSPA1A	0.0962217	-0.951998	-1.24822		241	HNRNPC	-0.263573	-1.83487	-1.2831
242	IER3	1.87659	-0.483135	0.0595617		242	ID1	-0.905263	0.665592	0.0618569			242	ID3	-1.01135	-0.431092	0.69788		242	HSP90AA1	0.670334	-0.0017467	-0.743102		242	HSPB1	1.05938	0.691017	0.207631		242	HSP90AA1	-0.115255	-0.828369	-0.727914
243	IFRD1	0.384742	1.03583	1.16189		243	ID2	-1.69487	0.222535	0.669178			243	IER3	1.21875	-0.792552	0.876288		243	HSPA1A	1.76567	-0.0979328	0.0468933		243	ICAM1	0.751626	3.13273	1.80621		243	HSPA1A	-0.0757747	-0.15652	-0.484026
244	IGF1	-0.408248	-0.408248	-0.408248		244	ID3	1.74889	-0.284172	-0.612813			244	IFRD1	-1.16992	-0.900808	1.05225		244	HSPB1	2.49519	0.147648	-0.494993		244	ID1	-0.07236	1.49264	0.622242		244	HSPB1	1.56182	0.240205	0.64475
245	IGFBP3	-0.408248	-0.408248	-0.408248		245	IER3	1.75971	-0.14879	-0.601044			245	IGF1	-1.20255	0.243233	-0.445206		245	ICAM1	1.17743	2.12365	0.228488		245	ID2	-1.31037	-1.19027	-0.413104		245	ICAM1	1.83175	1.03731	2.7318
246	IGFBP7	1.50159	-1.00418	0.454162		246	IFRD1	-0.183164	1.72839	-0.643645			246	IGFBP3	-0.297686	-0.462025	1.77664		246	ID1	-0.0252752	-0.461541	-1.24922		246	ID3	-0.307496	0.494913	-0.0930765		246	ID1	0.0655479	0.558587	1.90095
247	IL6	-1.1779	1.09748	-0.987515		247	IGF1	0.0938973	0.912125	1.03386			247	IGFBP7	1.08118	-1.11718	0.834748		247	ID2	-0.610773	0.312594	1.06178		247	IER3	-0.133131	-0.396769	0.780915		247	ID2	-1.11299	-0.571103	-0.828815
248	ILK	1.55287	-1.04658	0.621284		248	IGFBP3	-0.41105	-0.387622	-0.526032			248	IL6	-0.315337	-0.103551	-1.03804		248	ID3	0.0274247	1.03271	-1.08345		248	IFRD1	-0.616156	-1.62424	1.55395		248	ID3	-0.331634	0.0614188	1.28554
249	INHA	-0.686655	-0.686655	1.65999		249	IGFBP7	1.77508	-0.250136	-0.421547			249	ILK	-0.192559	-0.970214	1.56032		249	IER3	1.41894	2.14646	-0.577895		249	IGF1	-0.391586	-0.420155	-0.386768		249	IER3	0.64504	-0.513768	0.00768701
250	INHBA	2.04016	-0.424335	-0.424335		250	IL6	-0.678821	1.72338	-0.038833			250	INHA	1.1411	0.149085	0.419526		250	IFRD1	3.19564	-0.375966	-0.60365		250	IGFBP3	1.09648	-0.371495	-0.394825		250	IFRD1	-0.372312	-0.426045	0.151717
251	ITGA3	1.77606	-0.950074	0.161555		251	ILK	1.44499	0.15052	-0.677152			251	INHBA	-0.671962	-0.394197	1.77135		251	IGF1	-0.166847	0.119506	-0.573046		251	IGFBP7	0.944143	0.368585	-0.762919		251	IGF1	-0.446544	-0.453494	-0.447398
252	ITGAV	1.06322	-0.596592	1.48455		252	INHA	-0.607472	-0.350373	-0.327068			252	ITGA3	1.14615	-1.19114	0.64763		252	IGFBP3	3.23906	-0.485933	-0.0255771		252	IL6	-0.623302	-0.635654	-0.478666		252	IGFBP3	0.384954	-0.794566	-0.737751
253	ITGB1	1.76617	-0.8103	0.368206		253	INHBA	-0.447214	-0.447214	1.78885			253	ITGAV	-0.367645	-0.62084	1.17265		253	IGFBP7	1.77251	2.04411	0.243826		253	ILK	0.403795	-0.380907	-0.993543		253	IGFBP7	1.14181	-0.901149	0.541112
254	ITGB6	0.723228	-0.966304	1.52368		254	ITGA3	1.75476	-0.30269	-0.514228			254	ITGB1	-0.199642	-1.07214	1.55		254	IL6	0.996864	-0.0959444	0.0815222		254	INHA	-0.17725	-0.178805	-0.167795		254	IL6	-0.488488	-0.473588	-0.609393
255	JUN	0.807348	1.582	-0.100061		255	ITGAV	1.38303	0.480149	-0.881622			255	ITGB6	0.831631	-1.16877	0.760649		255	ILK	1.6971	-0.0234345	-0.904627		255	INHBA	-0.206776	-0.44963	-0.428269		255	ILK	0.37742	-1.03288	1.55047
256	JUNB	0.412297	0.489504	1.34519		256	ITGB1	1.74609	-0.287844	-0.612734			256	JUN	-1.29135	1.10937	0.592931		256	INHA	-0.507815	-0.43672	-0.411088		256	ITGA3	2.52997	3.19582	0.82512		256	INHA	-0.339602	-0.0881334	1.12544
257	JUP	1.30622	-1.12637	0.918226		257	ITGB6	1.77735	-0.292758	-0.544275			257	JUNB	-1.02201	0.551796	0.948176		257	INHBA	0.0743475	-0.513631	-0.469016		257	ITGAV	1.90302	-0.0722159	-0.207018		257	INHBA	-0.434255	-0.532257	-0.513364
258	KLF10	1.68946	-0.79013	0.700221		258	JUN	-0.622166	0.137019	-1.28405			258	JUP	0.953968	-0.324769	1.13494		258	ITGA3	0.795143	2.22806	-0.391814		258	ITGB1	1.15358	0.88682	-0.367041		258	ITGA3	2.2335	0.380706	2.94485
259	KLF2	0.547863	0.894074	0.785041		259	JUNB	-1.28042	0.610264	-0.754286			259	KLF10	-0.86004	-0.438722	1.46824		259	ITGAV	2.55328	1.1473	0.13315		259	ITGB6	3.56174	2.67224	2.37387		259	ITGAV	3.21238	-0.689642	0.401561
260	KRAS	0.220964	-0.899259	1.78462		260	JUP	1.69633	-0.0182918	-0.404065			260	KLF2	-0.971839	-0.119768	0.969591		260	ITGB1	2.00678	1.41223	0.0459329		260	JUN	-0.257785	0.0946109	1.2385		260	ITGB1	1.42313	-0.773238	0.746575
261	KRT18	-0.19584	-0.545301	1.88812		261	KLF10	0.593611	0.204844	-0.901935			261	KRAS	-1.11142	-0.287693	1.54325		261	ITGB6	1.83781	2.34147	-0.356644		261	JUNB	-1.81814	-1.94033	-0.60688		261	ITGB6	3.56343	1.57344	2.18962
262	KRT19	1.24147	-0.897237	1.12185		262	KLF2	1.42845	0.411191	-0.662093			262	KRT18	-0.575906	-0.81836	1.32355		262	JUN	0.772095	0.437867	0.103935		262	JUP	1.98039	1.32909	0.557071		262	JUN	0.321847	0.157925	0.00462007
263	KRT7	1.26837	-1.07404	0.929841		263	KRAS	-0.541467	1.26756	-0.403925			263	KRT19	0.28782	-0.857201	0.92006		263	JUNB	0.686759	0.00453813	-0.39863		263	KLF10	0.000252919	1.30855	-0.00398305		263	JUNB	-0.835848	-0.666855	-1.09504
264	KRT8	-0.0429957	-0.502214	1.88621		264	KRT18	-0.0623886	1.61787	-0.441307			264	KRT7	0.34592	-1.07592	1.21016		264	JUP	0.728644	1.06707	0.0621727		264	KLF2	-0.377078	-0.554958	-0.579126		264	JUP	2.23421	-0.118587	1.66347
265	LAMB3	1.25371	-1.17409	0.92401		265	KRT19	1.07065	1.01337	-0.609244			265	KRT8	-0.763169	-0.604787	1.52574		265	KLF10	0.513812	-0.643076	-1.17809		265	KRAS	0.3928	-1.10366	-0.296827		265	KLF10	-0.216564	-0.716959	1.34583
266	LAMC2	1.76678	-0.67562	0.238328		266	KRT7	1.47931	0.462677	-0.69474			266	LAMB3	0.786319	-0.817978	0.699819		266	KLF2	0.275079	0.409496	-0.597396		266	KRT18	2.46259	2.37473	1.01172		266	KLF2	-0.36886	-0.841629	-0.672678
267	LEFTY1	-0.836503	1.55125	-0.836503		267	KRT8	0.0541161	1.46515	-0.311413			267	LAMC2	1.61731	-0.935331	-0.284843		267	KRAS	2.0286	1.24859	-0.334029		267	KRT19	2.57214	2.25682	0.986787		267	KRAS	1.31169	-0.877548	-0.0799311
268	LGALS3	1.29161	-0.847326	0.98394		268	LAMB3	1.64529	0.122664	-0.435735			268	LEFTY1	-0.614137	-0.491868	1.77644		268	KRT18	2.48624	0.868499	-0.867673		268	KRT7	3.43743	3.24067	0.792724		268	KRT18	1.53849	0.584724	1.78006
269	LITAF	-0.744783	-0.638777	1.94473		269	LAMC2	1.39963	0.606553	-0.5756			269	LGALS3	0.0867559	-0.488836	-0.258969		269	KRT19	1.21353	0.45202	-1.40411		269	KRT8	2.82859	1.98353	0.896098		269	KRT19	1.3581	0.325868	1.50255
270	LSM2	-0.308451	-0.689458	0.322129		270	LEFTY1	-0.828645	1.48094	0.545317			270	LITAF	0.174721	-0.982053	1.49693		270	KRT7	1.45478	1.47573	-0.862415		270	LAMB3	3.73726	2.6043	1.44204		270	KRT7	2.15743	0.362165	2.26309
271	LSM6	-0.151622	-0.92143	0.346507		271	LGALS3	0.368053	1.38462	-0.336601			271	LSM2	-0.245533	-0.57059	-0.14121		271	KRT8	2.21467	0.817393	-0.719122		271	LAMC2	3.75331	1.99728	0.615778		271	KRT8	1.74793	0.642463	1.48333
272	LSR	0.697253	-1.02751	1.53727		272	LITAF	-1.36802	1.35948	0.131823			272	LSM6	-1.24729	-0.794793	0.339109		272	LAMB3	1.0412	1.76635	0.756815		272	LEFTY1	-0.405675	-0.458543	-0.36788		272	LAMB3	3.24247	0.161455	2.35664
273	LTBP1	1.21387	-0.671635	1.36292		273	LSM2	-1.5865	0.986703	0.652834			273	LSR	-0.81824	-0.757529	1.64957		273	LAMC2	1.73651	1.91854	0.0141764		273	LGALS3	0.58785	1.08851	0.214467		273	LAMC2	3.59006	-0.326595	2.55734
274	LTBP2	-0.458394	-0.437295	2.03986		274	LSM6	1.27632	0.315008	0.385545			274	LTBP1	-0.279744	-0.505373	1.77415		274	LEFTY1	-0.442738	1.71745	0.0801667		274	LITAF	-0.575867	-1.55068	-1.37494		274	LEFTY1	-0.297777	-0.187616	-0.297777
275	LTBP4	1.89358	-0.455417	0.350462		275	LSR	1.04927	0.948996	-0.491374			275	LTBP2	-0.439495	-0.481102	1.77649		275	LGALS3	2.45249	1.05775	-0.660107		275	LSM2	0.0376228	-1.31413	-1.16167		275	LGALS3	0.0699175	-0.382905	0.971943
276	LY6A	-0.963716	-1.03618	1.58645		276	LTBP1	-0.395071	0.886387	1.21799			276	LTBP4	0.575122	-0.632379	-0.27496		276	LITAF	2.11707	0.181416	-1.09422		276	LSM6	-1.65864	-0.472846	-0.809839		276	LITAF	-0.355992	-1.38065	-1.38382
277	MALAT1	1.44084	-0.368877	0.125793		277	LTBP2	-1.09566	1.61335	-0.22838			277	LY6A	-0.636786	-0.547232	1.76347		277	LSM2	1.23552	0.0982949	-0.478522		277	LSR	3.56594	2.00912	0.85954		277	LSM2	0.502599	-0.842711	-0.939216
278	MAP3K7	1.14619	0.0749807	-1.34282		278	LTBP4	-0.556322	-0.346206	-0.34728			278	MALAT1	0.961265	-0.307681	-0.449274		278	LSM6	0.312479	-0.309172	-1.35816		278	LTBP1	1.13031	-0.455384	-0.601315		278	LSM6	-0.79693	-0.881312	-0.651205
279	MAPK14	-0.533649	-0.543984	0.792173		279	LY6A	-0.810288	1.7153	-0.132991			279	MAP3K7	0.558245	0.0117871	-1.41648		279	LSR	1.51769	0.389112	-0.961124		279	LTBP2	0.517022	-0.444045	-0.432075		279	LSR	2.14418	0.921375	1.68191
280	MAPK8	1.04348	-0.43368	1.47719		280	MALAT1	1.49122	-0.650142	-0.87638			280	MAPK14	-0.509938	1.07808	0.835353		280	LTBP1	1.85872	0.632417	-0.309194		280	LTBP4	-0.1741	0.427171	-0.552836		280	LTBP1	0.297425	-0.514649	-0.470264
281	MBD1	-1.65654	1.4091	-0.276025		281	MAP3K7	1.63125	-0.500888	-0.164025			281	MAPK8	1.49416	0.520588	-0.980517		281	LTBP2	1.96406	1.48263	-0.299016		281	MALAT1	0.403063	0.407376	1.56752		281	LTBP2	0.163401	-0.435998	-0.416898
282	MECOM	1.9439	-0.298831	-0.14888		282	MAPK14	0.89361	0.999412	-0.321393			282	MBD1	1.08342	-0.30613	1.02933		282	LTBP4	-0.287131	-0.238637	-0.281393		282	MAP3K7	1.16424	0.0291132	-1.49207		282	LTBP4	-0.309017	-0.580019	0.299678
283	MMP11	1.42359	-0.896787	0.425043		283	MAPK8	-0.64723	0.438605	-0.940268			283	MECOM	-0.0871995	0.360642	1.49659		283	LY6A	1.7172	-0.989217	-1.16672		283	MAPK14	1.44191	-0.397906	-0.691725		283	MALAT1	0.324088	0.478678	1.82413
284	MMP14	-0.416157	-0.762868	1.81203		284	MBD1	-0.419138	-0.237049	-0.472194			284	MMP11	1.38168	-0.920229	-0.163224		284	MALAT1	1.01547	1.6123	1.20263		284	MAPK8	0.806592	-0.84806	0.746223		284	MAP3K7	0.516455	-0.913282	-0.249027
285	MMP2	-0.662975	-0.662975	0.667542		285	MECOM	1.52721	-0.675427	-0.810296			285	MMP14	0.997593	-0.955293	0.857703		285	MAP3K7	0.666263	-0.0433882	-0.0898578		285	MBD1	0.299276	0.519428	-1.35519		285	MAPK14	2.86857	-0.517348	0.165699
286	MSN	1.45638	-1.06584	0.434023		286	MMP11	1.76184	-0.393106	-0.54843			286	MMP2	-1.20932	-0.0877373	1.1119		286	MAPK14	0.190521	0.272057	0.148658		286	MECOM	1.49844	1.4779	2.03054		286	MAPK8	2.42436	-0.179568	1.43859
287	MYC	-0.618273	-0.162904	2.01105		287	MMP14	1.77606	-0.287828	-0.544848			287	MSN	1.16763	-1.19978	0.483389		287	MAPK8	0.949236	0.0143942	-0.395172		287	MMP11	0.421298	-0.291509	-0.282292		287	MBD1	0.435372	-0.915719	0.545664
288	MYH9	1.27076	-1.01635	1.07661		288	MMP2	1.66053	-0.712	0.198582			288	MYC	-0.890775	-0.728747	1.28352		288	MBD1	0.379498	0.187463	1.5076		288	MMP14	1.59621	0.87473	-0.550823		288	MECOM	1.32937	1.33447	1.47556
289	MYL12A	1.35515	-0.822358	0.837483		289	MSN	1.68274	-0.148706	-0.642245			289	MYH9	0.00869831	-1.00164	1.52931		289	MECOM	-1.33895	0.579236	0.97888		289	MMP2	-0.0377513	-0.393274	-0.418357		289	MMP11	0.825511	-0.319309	-0.329773
290	MYL6	0.733524	-1.42807	0.892947		290	MYC	-0.745925	1.66157	-0.48886			290	MYL12A	0.572806	-1.21297	0.758826		290	MMP11	0.435142	3.19866	-0.122902		290	MSN	-0.184156	0.648239	-0.0010342		290	MMP14	1.14602	-0.727124	0.323079
291	NFIB	1.35901	-0.954514	0.812296		291	MYH9	1.69185	-0.118738	-0.619343			291	MYL6	1.05537	-1.19739	0.240393		291	MMP14	1.24594	1.92002	-0.520505		291	MYC	-0.672142	-0.56497	0.342767		291	MMP2	-0.135131	-0.445006	-0.44445
292	NFKBIA	0.788383	-0.388314	1.39753		292	MYL12A	1.55597	0.422866	-0.426623			292	NFIB	-1.20556	-0.516361	1.43865		292	MMP2	0.0301024	-0.231883	-0.302858		292	MYH9	0.640551	0.587305	-0.228053		292	MSN	0.152171	0.245087	0.676791
293	NME1	0.681635	-0.769814	1.32817		293	MYL6	-0.146297	1.30699	0.703737			293	NFKBIA	0.104059	-0.988506	0.812346		293	MSN	1.78599	2.33048	-0.0695863		293	MYL12A	0.45308	1.54024	-1.1739		293	MYC	-0.43704	-0.287906	-0.421429
294	NOG	-0.677939	-0.677939	1.89216		294	NFIB	1.48479	-0.577977	-0.94336			294	NME1	-0.868285	0.180373	0.434384		294	MYC	1.73298	0.327972	-0.762181		294	MYL6	0.909812	1.699	-1.04785		294	MYH9	1.7178	-0.962129	0.844634
295	NOP58	-0.145913	-0.766793	1.04925		295	NFKBIA	1.28141	0.221557	-0.998006			295	NOG	-0.70482	-0.70482	1.57483		295	MYH9	1.19639	1.91574	0.165961		295	MYOD1	-0.225021	-0.225021	-0.225021		295	MYL12A	0.557796	-0.950923	1.4572
296	NOTCH1	0.688835	-0.208611	-0.975685		296	NME1	-0.0106729	0.965845	1.03768			296	NOP58	-1.21944	-0.60307	0.859156		296	MYL12A	1.99736	1.68276	-0.244139		296	NFIB	0.744817	0.317269	0.293304		296	MYL6	1.57505	-1.17951	1.33789
297	NUPR1	-1.06077	0.44534	1.56128		297	NOG	-0.526604	1.76974	-0.189931			297	NOTCH1	-1.71015	0.640331	0.71997		297	MYL6	1.29539	1.90752	-0.0265671		297	NFKBIA	-0.791633	-0.329333	1.71023		297	NFIB	0.71046	-0.487195	-0.0771521
298	PA2G4	-0.595969	-0.570312	1.41659		298	NOP58	0.170689	1.66027	-0.36588			298	NUPR1	-0.814432	-0.417613	1.31144		298	NFIB	-1.17376	0.594119	0.096666		298	NME1	1.3458	-0.371312	-0.431731		298	NFKBIA	-0.426787	0.596675	0.919264
299	PCBP1	-0.575995	-0.93568	1.32095		299	NOTCH1	-1.49561	0.0862507	-0.117219			299	PA2G4	-1.2698	-0.473931	0.616717		299	NFKBIA	1.86432	1.15149	-0.735199		299	NODAL	1.26708	0.981132	-0.0708689		299	NME1	1.19483	-0.846317	-0.730019
300	PDGFA	1.72288	-0.812879	0.235479		300	NUPR1	-1.64846	1.03334	0.278818			300	PCBP1	-1.23462	-0.232437	0.211232		300	NME1	1.39223	0.0298677	-0.64769		300	NOG	2.3735	-0.206317	0.0931865		300	NODAL	1.80598	-0.37626	-0.37626
301	PDGFB	0.259097	-0.665323	1.91765		301	PA2G4	-0.266469	1.75339	-0.219414			301	PDGFA	1.47857	-0.884299	-0.0886324		301	NODAL	-0.27735	-0.27735	-0.27735		301	NOP58	-1.11451	-0.928679	-0.345736		301	NOG	2.00705	0.564205	-0.584214
302	PDLIM7	-0.516761	-0.450978	2.03052		302	PCBP1	0.870205	0.548354	-0.404907			302	PDGFB	0.246912	-0.95414	1.34021		302	NOG	0.652907	2.65396	-0.477301		302	NOTCH1	-0.403861	0.470659	-0.148183		302	NOP58	-0.688221	-0.829854	-0.564348
303	PGRMC1	1.95202	-0.648289	-0.081958		303	PDGFA	1.74935	-0.397118	-0.653473			303	PDLIM7	-0.599273	-0.444127	1.77683		303	NOP58	1.32535	-0.225027	-0.933366		303	NUPR1	-0.0624833	2.09613	1.31975		303	NOTCH1	0.927582	0.791723	1.08748
304	PLAU	-0.414992	-0.414992	2.04105		304	PDGFB	1.77618	-0.348397	-0.535718			304	PGRMC1	0.858687	-1.03001	0.864752		304	NOTCH1	-0.58113	0.0997171	-0.259451		304	PA2G4	-0.629152	-0.080245	-0.623433		304	NUPR1	0.411204	1.48871	1.60745
305	PLS3	1.24917	-0.766151	0.872841		305	PDLIM7	-0.648399	1.72538	-0.00152469			305	PLAU	-0.570595	0.0270797	1.70361		305	NUPR1	2.15291	-0.572825	-0.188954		305	PCBP1	0.911106	0.174326	-0.485413		305	PA2G4	-0.688673	-1.11746	-0.898664
306	PLSCR1	-0.551983	-1.25758	1.5533		306	PGRMC1	1.7683	-0.440643	-0.549954			306	PLS3	-0.270837	-0.917092	1.20997		306	PA2G4	1.43953	0.47058	-0.921844		306	PDGFA	2.02277	2.81253	-0.214266		306	PCBP1	-0.529141	-0.411158	1.09229
307	PMEPA1	-0.624256	-0.568942	1.94998		307	PLAU	-0.447214	-0.447214	1.78885			307	PLSCR1	-0.894297	-0.727085	1.55065		307	PCBP1	0.526859	-0.225546	-1.21789		307	PDGFB	0.395446	-0.30945	-0.503493		307	PDGFA	2.47225	-0.210505	2.99789
308	PPARA	-1.35533	0.591315	0.118246		308	PLS3	1.60195	-0.0115133	-0.795204			308	PMEPA1	-0.719095	-0.169097	1.74913		308	PDGFA	0.472404	1.6786	-0.331081		308	PDLIM7	2.13592	-0.823951	-0.734361		308	PDGFB	0.333361	-0.338126	-0.305226
309	PPP2R2A	-0.441738	-0.989866	1.81388		309	PLSCR1	1.46887	0.0779482	0.256859			309	PPARA	1.04288	1.14055	-0.788939		309	PDGFB	2.51219	1.59497	-0.274936		309	PGRMC1	0.804506	1.7317	0.195397		309	PDLIM7	2.18876	-0.852873	-0.880865
310	PSMC1	1.56146	-1.05301	0.637263		310	PMEPA1	-1.22954	1.34261	-0.0342894			310	PPP2R2A	-1.32611	-0.572746	1.27743		310	PDLIM7	2.56179	-0.458228	-0.54882		310	PLAU	4.47217	-0.555734	-0.495285		310	PGRMC1	0.676397	0.0496613	0.897013
311	PSMC3	0.572525	-1.41765	1.31223		311	PPARA	-0.183467	-0.480179	-0.567446			311	PSMC1	0.160279	-0.644137	1.1054		311	PGRMC1	-0.135399	-0.221663	-1.70416		311	PLS3	1.2629	2.3143	0.811912		311	PLAU	2.45487	-0.692509	-0.681611
312	PSMD1	-0.840316	-0.508546	1.60858		312	PPP2R2A	1.42346	0.618154	-0.699732			312	PSMC3	-1.2095	-0.35677	0.966504		312	PLAU	3.23977	-0.0774202	-0.353624		312	PLSCR1	-0.0446596	-0.519358	-0.94026		312	PLS3	1.34457	0.267652	2.0787
313	PTGS2	-0.654375	1.99094	-0.493741		313	PSMC1	1.71165	0.00771778	-0.370726			313	PSMD1	-1.1798	0.249432	0.92425		313	PLS3	1.8024	1.66949	-0.178751		313	PMEPA1	4.33437	1.32144	-0.152561		313	PLSCR1	0.000406071	-1.15211	-0.144028
314	PTHLH	2.00739	-0.31287	-0.0841385		314	PSMC3	1.65234	0.156113	-0.281165			314	PTGS2	-0.652302	-0.389373	1.74847		314	PLSCR1	0.283479	-0.68698	-1.52001		314	PPARA	0.584465	0.045365	-0.562213		314	PMEPA1	3.78734	-0.356704	0.971758
315	PTK2	-0.898495	0.0869291	1.03808		315	PSMD1	1.28155	0.795155	-0.268497			315	PTHLH	-0.904755	1.5789	-0.409775		315	PMEPA1	1.41602	0.259771	-0.155287		315	PPP2R2A	1.42702	0.52413	1.2249		315	PPARA	0.391154	0.501036	0.313021
316	PTK2B	-0.689132	-0.385219	2.01704		316	PTGS2	-1.5701	0.532253	-0.0122634			316	PTK2	0.949905	0.260829	0.757124		316	PPARA	-1.00397	-1.27457	-0.191959		316	PSMC1	0.140297	-0.564335	-1.2136		316	PPP2R2A	1.64	-0.758292	1.47797
317	RAB18	1.19994	-1.48095	0.775146		317	PTHLH	-0.830851	1.5988	0.206418			317	PTK2B	-0.509066	-0.493185	1.77689		317	PPP2R2A	1.72942	0.710284	-0.482271		317	PSMC3	0.368381	2.10613	-0.743789		317	PSMC1	0.323521	-1.33634	1.46803
318	RAB6A	1.82577	-0.645536	0.368621		318	PTK2	-0.655359	1.3926	-0.450518			318	RAB18	-0.0608118	-0.444469	0.509726		318	PSMC1	1.80012	1.1091	-0.555292		318	PSMD1	1.41802	1.13191	-0.641551		318	PSMC3	-0.222593	-1.21525	0.954559
319	RAC1	0.689139	-1.4854	0.911121		319	PTK2B	-1.54788	0.882012	-0.210161			319	RAB6A	-0.326581	-0.703806	1.50764		319	PSMC3	1.91321	1.02703	-0.820139		319	PTGS2	3.12547	1.84699	0.284789		319	PSMD1	0.590597	-1.36277	0.608705
320	RAD21	-0.314179	-0.297372	-0.498758		320	RAB18	1.73647	-0.160959	-0.265535			320	RAC1	0.610795	-1.3402	-0.592154		320	PSMD1	1.04676	1.19075	-0.578347		320	PTHLH	3.0733	-0.421224	-0.427274		320	PTGS2	2.56616	-0.477641	1.03116
321	RALB	0.856921	-0.579424	1.62118		321	RAB6A	1.77168	-0.291067	-0.587499			321	RAD21	-0.710443	-0.646313	-0.221237		321	PTGS2	2.20992	-0.871572	0.714727		321	PTK2	1.15032	0.336208	0.476256		321	PTHLH	2.51032	-0.433645	-0.436707
322	RAP1A	0.75253	-1.45755	0.855792		322	RAC1	1.37269	0.650113	-0.420251			322	RALB	0.216973	-0.751998	0.485729		322	PTHLH	1.25395	-0.379817	-0.608112		322	PTK2B	-1.05376	-1.06333	-0.469548		322	PTK2	0.691927	-0.12244	0.797126
323	RARA	-0.270076	-0.633904	2.01189		323	RAD21	-0.930214	0.783545	-0.0172088			323	RAP1A	1.61023	-0.40672	-1.11036		323	PTK2	1.89001	-0.669992	0.298409		323	RAB18	2.57619	0.503348	-0.446059		323	PTK2B	-0.780375	0.257171	-0.865528
324	RASSF1	1.39181	-0.803937	0.895799		324	RALB	1.63835	0.170921	-0.266405			324	RARA	-0.310063	-1.24566	1.3755		324	PTK2B	2.40166	0.563218	-0.462052		324	RAB6A	1.37509	0.715492	-1.12903		324	RAB18	1.92862	-0.672003	2.01288
325	RBL1	0.242357	-0.611241	-0.22772		325	RAP1A	1.36571	0.632999	-0.152686			325	RASSF1	0.407218	-1.28943	0.0224469		325	RAB18	2.08176	0.612639	-1.0511		325	RAC1	0.503953	0.144457	-0.825201		325	RAB6A	0.564628	-0.698706	2.4412
326	RBM3	-0.0173933	-0.792714	0.470832		326	RARA	0.958146	-0.0748072	-1.44895			326	RBL1	-0.594864	-0.559536	0.420889		326	RAB6A	1.98102	1.27016	-0.49415		326	RAD21	0.0952637	3.00562	0.256551		326	RAC1	0.790183	-0.984612	0.68531
327	RBPMS	1.2747	-0.713497	1.17537		327	RASSF1	1.35474	0.325304	-1.03367			327	RBM3	-1.04585	-0.00590143	0.0216775		327	RAC1	2.32008	0.872904	-0.612056		327	RALB	0.20244	-0.395003	-0.95148		327	RAD21	-0.20966	0.20902	1.3427
328	RHOA	1.60762	-1.17323	0.314522		328	RBL1	1.40451	0.376778	-0.319327			328	RBPMS	-0.370017	-0.686404	1.26789		328	RAD21	0.241873	0.0276489	-0.422294		328	RAP1A	-1.1287	-0.398712	-0.468251		328	RALB	-0.0266127	-0.703955	-0.360884
329	RHOB	-0.413755	1.49488	0.678192		329	RBM3	-1.39056	1.09194	0.842843			329	RHOA	0.0964677	-0.916758	0.0347441		329	RALB	2.05434	0.826943	-0.643325		329	RARA	-0.811661	-0.939365	-1.08337		329	RAP1A	-0.716183	0.469671	0.0594277
330	RHOC	0.613107	-1.31793	1.40677		330	RBPMS	1.55048	0.465251	-0.570949			330	RHOB	-0.728413	-0.129573	1.45856		330	RAP1A	1.04592	2.02002	-0.394841		330	RASSF1	-0.978642	0.126823	-0.896113		330	RARA	-0.515659	-0.776487	-0.505199
331	RNH1	-0.131339	-0.983144	1.85021		331	RHOA	1.63286	0.26015	-0.464492			331	RHOC	-0.120153	-0.902165	1.18814		331	RARA	-0.418934	-0.794485	-0.73274		331	RBL1	-1.063	-0.627631	-0.95764		331	RASSF1	-0.727074	-0.883135	0.541246
332	RRAD	-0.418426	-0.412171	2.03409		332	RHOB	1.12085	-0.403172	-1.48069			332	RNH1	-0.0858512	-0.530349	0.171418		332	RASSF1	1.69918	1.17135	-0.605225		332	RBM3	-0.705118	-0.611006	-1.56081		332	RBL1	-0.538362	-0.652622	-0.546966
333	RSU1	1.46847	-0.899812	0.791016		333	RHOC	1.44953	0.627887	-0.500684			333	RRAD	-0.727192	0.185442	1.65987		333	RBL1	0.158389	-0.0761005	-0.772992		333	RBPMS	1.21846	1.13494	1.45767		333	RBM3	-0.850939	0.333361	0.666684
334	RUNX1	1.02108	-0.499436	1.1984		334	RNH1	0.484649	1.50958	-0.343522			334	RSU1	-0.022453	-1.10828	1.20901		334	RBM3	0.285798	-0.0929464	-1.09565		334	RHOA	-0.260428	0.536806	-0.866013		334	RBPMS	0.963698	1.1108	1.13604
335	S100A10	-0.109061	-0.451518	1.85574		335	RRAD	-1.33834	1.37659	-0.10731			335	RUNX1	-0.404859	-0.109397	1.15213		335	RBPMS	1.68837	0.827803	-0.541664		335	RHOB	0.625571	-0.266161	0.127879		335	RHOA	-0.416987	-0.82763	0.952533
336	S100A6	1.39928	-0.785854	0.953587		336	RSU1	1.72994	-0.24994	-0.512627			336	S100A10	0.154865	-0.928059	1.19329		336	RHOA	1.76025	1.84971	-0.207289		336	RHOC	0.988057	-0.46612	-1.20195		336	RHOB	1.23385	-0.0189849	-0.201695
337	S100A8	-0.977865	-0.977865	1.10877		337	RUNX1	1.49546	-0.088333	-1.14453			337	S100A6	0.310647	-1.19963	0.944898		337	RHOB	2.48005	1.26623	0.880507		337	RNH1	-0.692483	2.14414	-0.843671		337	RHOC	0.99416	-1.16238	-0.642744
338	SAMHD1	1.09015	-1.13435	0.217931		338	S100A10	-1.47605	1.21528	0.365636			338	S100A8	-0.780824	1.57424	-0.780824		338	RHOC	1.45869	0.494119	-0.460097		338	RRAD	2.93472	0.290825	2.32309		338	RNH1	-0.648419	-0.555819	2.31781
339	SDC1	0.6607	-0.340271	1.67421		339	S100A6	0.90144	0.832904	-0.694528			339	SAMHD1	1.52053	-0.625181	-0.821291		339	RNH1	2.13259	0.795258	-0.905934		339	RSU1	0.427378	0.479905	-1.01237		339	RRAD	2.73982	1.04262	0.301678
340	SERPINB1A	-0.102334	-0.520846	2.01633		340	S100A8	-0.69162	-0.0468264	-0.121605			340	SDC1	-0.452453	-0.313125	1.70838		340	RRAD	3.00958	-0.157178	-0.355143		340	RUNX1	0.811119	-0.271745	0.0778209		340	RSU1	0.850859	-0.759732	0.320056
341	SERPINB1B	-0.7637	-0.7637	1.36129		341	SAMHD1	1.74545	-0.272101	-0.627866			341	SERPINB1A	-0.781201	-0.520314	-0.173611		341	RSU1	1.0324	2.0742	-0.318984		341	S100A10	1.25269	2.02351	-0.233119		341	RUNX1	0.496437	-0.763088	-0.312195
342	SERPINE1	-0.240961	0.180222	1.84873		342	SDC1	-1.26183	-0.385849	0.148545			342	SERPINB1B	-0.572195	-0.30267	-0.572195		342	RUNX1	-0.110743	-0.687178	-0.536899		342	S100A6	1.76419	1.94423	0.407537		342	S100A10	1.32605	-0.482666	1.62746
343	SERPINH1	0.763922	-1.23229	1.21386		343	SERPINB1A	-0.579528	0.0532761	-0.441057			343	SERPINE1	-1.2342	1.53255	0.0244714		343	S100A10	2.52579	0.83304	-0.111223		343	S100A8	-0.463544	-0.295973	-0.391933		343	S100A6	1.33419	0.366633	1.39332
344	SHH	-0.0912805	-0.821687	0.102194		344	SERPINB1B	-0.573549	1.73577	-0.0151207			344	SERPINH1	1.06555	-1.15214	0.753451		344	S100A6	1.86525	0.75229	-1.0494		344	SAMHD1	-1.19058	-1.36504	-1.48252		344	S100A8	-0.494668	-0.586407	-0.435176
345	SHISA5	0.139054	-1.28529	1.41606		345	SERPINE1	0.659841	1.38135	-0.537923			345	SHH	1.76012	-0.404241	-0.706384		345	S100A8	-0.55416	-0.478676	-0.681236		345	SDC1	2.6665	4.06216	0.907331		345	SAMHD1	-1.05352	-1.2289	-1.17328
346	SKI	1.50055	-0.869565	0.934859		346	SERPINH1	1.62208	-0.423887	-0.829332			346	SHISA5	-0.0623602	-0.326771	0.540787		346	SAMHD1	0.527641	2.90319	-0.295525		346	SERPINE1	0.504097	-0.708463	-0.717766		346	SDC1	2.29093	0.763036	1.9326
347	SLC25A4	1.19132	-1.36571	0.787385		347	SHH	0.537656	-0.731308	-0.529039			347	SKI	0.369243	-0.844482	1.30028		347	SDC1	0.158974	1.09565	0.945397		347	SERPINH1	0.532404	0.692951	0.235355		347	SERPINE1	0.232568	-0.654578	-0.662951
348	SMAD1	0.279453	-0.79876	0.587184		348	SHISA5	1.23834	0.454418	0.365801			348	SLC25A4	1.20515	-1.33927	0.559102		348	SERPINB1A	1.53837	-0.527798	-0.603381		348	SHH	0.195525	5.38027	1.80055		348	SERPINH1	0.664972	-0.0225117	0.254946
349	SMAD2	-1.23518	-0.0302946	1.20739		349	SKI	1.57112	-0.608838	-0.697235			349	SMAD1	-0.908786	-0.777678	1.60044		349	SERPINB1B	2.64669	-0.229608	-0.487519		349	SHISA5	0.375103	0.0249199	-1.04043		349	SHH	1.13959	1.29689	4.48523
350	SMAD3	-1.85028	0.950288	0.622649		350	SLC25A4	1.59055	0.150425	-0.0475878			350	SMAD2	-1.70042	-0.0712045	0.57414		350	SERPINE1	2.36401	-0.0596727	-0.329608		350	SKI	-0.690419	-0.612636	-0.927532		350	SHISA5	0.402476	-1.16952	-0.679314
351	SMAD4	-1.13919	0.0130943	1.25653		351	SMAD1	-1.66139	0.741942	0.445763			351	SMAD3	-0.480722	0.141097	1.67664		351	SERPINH1	1.24936	2.09627	-0.199758		351	SLC25A4	0.613447	1.9321	1.55628		351	SKI	0.696522	-0.130328	1.04648
352	SMAD5	-1.50515	0.4394	0.274616		352	SMAD2	0.332031	1.54929	-0.320192			352	SMAD4	0.130618	-1.39691	0.385109		352	SHH	-0.772873	1.46514	0.0306791		352	SMAD1	0.290984	-0.178716	-0.02707		352	SLC25A4	0.300585	1.73824	1.71854
353	SMAD6	-1.62735	-0.00855694	-0.0919999		353	SMAD3	1.50477	0.0825053	-0.136691			353	SMAD5	-1.42321	0.116383	1.29403		353	SHISA5	1.45382	0.223617	-0.925433		353	SMAD2	1.6802	1.58552	0.127351		353	SMAD1	0.427632	-0.18265	-0.0870377
354	SMAD7	-1.17774	-0.207679	1.77737		354	SMAD4	0.0123216	0.276362	-0.859428			354	SMAD6	-0.933519	1.10283	-0.868302		354	SKI	-0.0997026	1.72738	0.331503		354	SMAD3	1.61058	0.602666	0.470489		354	SMAD2	1.11677	0.394303	2.00121
355	SMURF1	1.8668	-0.509406	0.413541		355	SMAD5	-1.28393	0.372031	-0.537243			355	SMAD7	0.0251623	-0.61256	1.15446		355	SLC25A4	0.55692	0.938216	-0.761084		355	SMAD4	0.542731	1.11897	-0.742		355	SMAD3	2.26324	-0.749173	1.11363
356	SNAI1	2.03786	-0.463091	-0.33004		356	SMAD6	1.7393	-0.763701	-0.400487			356	SMURF1	-0.838642	1.67741	-0.643909		356	SMAD1	0.207292	-0.374761	-0.0416625		356	SMAD5	1.27154	0.850083	0.51369		356	SMAD4	1.6896	-0.076709	1.89765
357	SOX4	-0.6833	-0.345084	1.97891		357	SMAD7	1.72534	-0.00318974	-0.724152			357	SNAI1	0.392076	0.652521	-1.4614		357	SMAD2	0.561862	1.1923	-0.015299		357	SMAD6	-0.288747	0.155769	-0.188045		357	SMAD5	0.826455	-0.303785	0.642529
358	SP1	-0.410643	-0.00970617	-0.250675		358	SMURF1	0.283937	1.50675	0.0216238			358	SOX4	-0.0489829	-0.756157	1.52126		358	SMAD3	1.43966	0.821724	-0.0727267		358	SMAD7	2.34553	2.02792	-0.263276		358	SMAD6	-0.0521868	-0.0554562	0.351726
359	SPARC	1.5807	-1.01219	0.177553		359	SNAI1	1.75812	-0.619571	-0.523889			359	SP1	0.262229	-0.621597	-1.17896		359	SMAD4	-0.797065	0.478312	-0.732117		359	SMURF1	2.77674	1.27752	1.75774		359	SMAD7	2.86315	-0.310156	2.39571
360	SPHK1	1.74383	-0.802683	0.407029		360	SOX4	-0.748077	0.618644	-0.535737			360	SPARC	1.53513	-0.898666	-0.130726		360	SMAD5	-0.2773	0.11622	-0.131708		360	SNAI1	-0.530255	-0.510307	-0.525254		360	SMURF1	3.62258	0.36958	1.62438
361	SREBF2	0.592206	1.45042	-1.39931		361	SP1	-0.894411	-0.444367	-0.553731			361	SPHK1	0.120353	-0.72295	1.59133		361	SMAD6	-0.780378	1.85867	0.966191		361	SOX4	2.50543	0.446958	0.130659		361	SNAI1	-0.568383	-0.658605	-0.706959
362	SRI	0.527839	-1.37054	1.16263		362	SPARC	1.74774	-0.237619	-0.431467			362	SREBF2	-0.890086	0.381179	-1.10854		362	SMAD7	1.70088	0.6956	-0.0494933		362	SP1	0.447581	-0.267678	-0.362208		362	SOX4	2.79787	-0.84716	0.227103
363	SRSF2	1.09472	-0.762955	0.263836		363	SPHK1	1.78322	-0.459334	-0.513802			363	SRI	0.789929	-1.24362	0.316476		363	SMURF1	1.75202	1.51105	0.056041		363	SPARC	-0.16676	0.428024	-0.642682		363	SP1	1.49051	-0.021208	1.45705
364	SRSF3	-0.0791142	-0.104429	0.329801		364	SREBF2	-1.55296	-0.173266	0.31077			364	SRSF2	-0.77813	-0.031928	0.273784		364	SNAI1	2.03221	1.8809	0.712538		364	SPHK1	-0.452121	-0.694746	-0.570731		364	SPARC	-0.0372804	-0.664163	0.201501
365	SRSF6	-0.0600739	-1.06442	1.35018		365	SRI	1.18289	0.516487	0.242333			365	SRSF3	-1.38781	0.122925	0.223538		365	SOX4	0.864196	1.41899	0.273534		365	SREBF2	0.365606	1.07918	1.1823		365	SPHK1	-0.5055	-0.664359	-0.662995
366	ST3GAL4	-1.11123	-0.621114	1.75166		366	SRSF2	0.41136	1.22393	-0.0985156			366	SRSF6	-1.1924	0.350241	-0.346007		366	SP1	0.435119	1.01524	0.0547719		366	SRI	1.77881	0.594362	-0.534749		366	SREBF2	0.840321	1.69384	3.25718
367	STAT1	-0.671581	-0.811647	1.85682		367	SRSF3	-0.997632	1.31385	0.79608			367	ST3GAL4	0.00288913	0.312258	-0.73865		367	SPARC	1.00613	2.26311	0.428497		367	SRSF2	-1.39177	-0.674975	-1.47368		367	SRI	1.34113	-0.790516	-0.180698
368	TAX1BP3	1.33661	-1.02965	0.463191		368	SRSF6	-1.12107	0.928889	-0.0274323			368	STAT1	1.05636	-0.915526	1.08301		368	SPHK1	1.7374	1.75382	-0.73373		368	SRSF3	-1.74665	-0.315672	-1.81345		368	SRSF2	-0.759483	-1.18034	0.583782
369	TGFB1	-0.956213	-0.853352	1.08132		369	ST3GAL4	-1.02146	1.64807	0.0583924			369	TAX1BP3	0.595274	1.43336	-0.452064		369	SREBF2	-0.664159	0.167442	2.29423		369	SRSF6	-0.708406	-0.823515	-0.805585		369	SRSF3	-0.381787	-1.02805	0.106495
370	TGFB1I1	0.0271806	-0.356064	1.97948		370	STAT1	1.75189	-0.592065	-0.187696			370	TGFB1	-1.29822	-0.706389	0.501267		370	SRI	0.207987	0.304935	-1.01976		370	ST3GAL4	-0.19274	1.03778	-0.865922		370	SRSF6	0.229797	0.405664	0.763577
371	TGFB2	1.10771	-0.942855	1.24543		371	TAX1BP3	1.43682	0.164839	0.303159			371	TGFB1I1	-0.734185	-0.644417	1.25852		371	SRSF2	1.40621	-0.0357888	-0.756189		371	STAT1	2.21697	1.82827	0.214318		371	ST3GAL4	-0.535916	-0.865219	0.87609
372	TGFB3	-1.18136	-0.795856	1.13746		372	TGFB1	-0.327369	1.63086	-0.0576897			372	TGFB2	1.55944	-0.96981	-0.184793		372	SRSF3	0.969976	0.123232	-0.393725		372	TAX1BP3	2.71493	2.16701	-0.377428		372	STAT1	0.863761	-1.04253	0.471579
373	TGFBI	-0.656736	0.145066	1.94951		373	TGFB1I1	1.13087	0.967558	-0.82094			373	TGFB3	1.27565	-0.476301	-1.22983		373	SRSF6	0.610744	0.118751	-1.0421		373	TGFB1	-0.566764	-1.23844	-0.932717		373	TAX1BP3	1.86004	-0.275999	1.69153
374	TGFBR1	-0.648286	-0.553579	1.91495		374	TGFB2	1.73932	-0.538754	-0.5833			374	TGFBI	-1.35562	-0.178437	1.36977		374	ST3GAL4	1.98671	1.68815	-0.878342		374	TGFB1I1	0.0354855	-0.0284774	-0.284742		374	TGFB1	0.2143	-0.922157	-1.29946
375	TGFBR2	1.96056	-0.0837375	-0.414943		375	TGFB3	-1.15036	0.855877	1.20696			375	TGFBR1	-0.64417	-0.280532	1.76925		375	STAT1	0.0293071	0.245092	-1.23355		375	TGFB2	2.07897	0.88576	-0.17222		375	TGFB1I1	0.123705	-0.288444	-0.0292327
376	TGFBR3	-0.622313	1.66458	-0.622313		376	TGFBI	-1.61201	0.743958	0.809826			376	TGFBR2	1.22644	0.334259	-1.53204		376	TAX1BP3	1.27917	1.71632	-0.598185		376	TGFB3	-0.200647	-0.327406	-0.368722		376	TGFB2	3.42447	-0.666525	1.84484
377	TGFBRAP1	0.409731	0.386505	-1.36068		377	TGFBR1	-0.809223	0.335313	-0.450559			377	TGFBR3	-1.55989	0.271567	1.20366		377	TGFB1	2.53583	0.447241	0.780868		377	TGFBI	2.59594	-0.771358	-0.576351		377	TGFB3	-0.467626	-0.385886	-0.589921
378	TGIF1	-0.975285	-0.313169	1.87248		378	TGFBR2	1.72072	-0.0335686	-0.615763			378	TGFBRAP1	0.52038	1.29314	-1.36837		378	TGFB1I1	1.65819	1.09241	0.282359		378	TGFBR1	0.892298	-0.786448	-0.861018		378	TGFBI	1.50852	-0.728545	-0.759618
379	TGM2	1.93997	-0.712657	0.143879		379	TGFBR3	-0.407992	1.48195	0.39688			379	TGIF1	-0.94237	-0.585037	1.45168		379	TGFB2	1.33788	2.63	-0.718096		379	TGFBR2	0.211251	1.35789	0.867035		379	TGFBR1	1.8402	-0.780875	-0.359491
380	THBS1	-0.0127245	1.58522	0.684272		380	TGFBRAP1	0.741996	-1.60842	-0.105706			380	TGM2	-0.270724	-0.745207	1.38295		380	TGFB3	0.51149	0.856575	-0.0134113		380	TGFBR3	-0.452239	-0.561176	-0.73713		380	TGFBR2	0.184868	0.295377	1.89569
381	TIMP2	1.7327	-0.968584	0.292815		381	TGIF1	-1.40586	1.35937	-0.0317589			381	THBS1	-0.568978	0.0873266	1.70068		381	TGFBI	0.232423	0.0656289	0.202852		381	TGFBRAP1	-0.0100133	0.155735	-0.569632		381	TGFBR3	-0.658063	-0.67459	-0.134411
382	TIMP3	1.72892	-0.184983	-0.543353		382	TGM2	1.77987	-0.398535	-0.519129			382	TIMP2	0.508944	-0.723641	1.07317		382	TGFBR1	1.73046	-1.51683	0.232384		382	TGIF1	1.63752	0.21031	0.752712		382	TGFBRAP1	1.81008	0.24249	2.46563
383	TNFRSF12A	0.848209	-0.646305	1.55931		383	THBS1	-0.905726	1.30773	-0.422956			383	TIMP3	1.59052	-0.741592	-0.541609		383	TGFBR2	0.138016	1.78796	0.122785		383	TGM2	-0.242287	-0.771746	-0.656648		383	TGIF1	1.61208	-0.403976	1.11346
384	TNFSF10	-1.11362	-1.11362	0.517763		384	TIMP2	1.74704	-0.118061	-0.531562			384	TNFRSF12A	-0.216517	-1.1073	1.25023		384	TGFBR3	-0.595278	-0.620749	-0.581914		384	THBS1	0.303128	-0.737956	-0.677925		384	TGM2	0.22874	-0.578228	-0.944068
385	TPM1	0.230109	-0.752718	1.8992		385	TIMP3	1.7262	-0.147512	-0.653574			385	TNFSF10	-0.958018	0.58771	-0.958018		385	TGFBRAP1	-0.0901996	1.0343	0.907879		385	TIMP2	0.794402	1.1292	-0.881139		385	THBS1	0.580139	-0.656374	-0.670076
386	TPM2	0.270623	-0.945589	1.80815		386	TNFRSF12A	0.704276	1.32742	-0.718421			386	TPM1	-0.407114	-0.724183	1.43265		386	TGIF1	2.28125	-0.571895	-0.891631		386	TIMP3	-0.334552	1.39643	-0.634085		386	TIMP2	0.436597	-0.682302	0.855603
387	TPM3	1.6724	-1.11223	0.30702		387	TNFSF10	-0.587317	-0.697012	-0.00441918			387	TPM2	-0.498891	-0.758301	1.51485		387	TGM2	-0.124957	0.456285	-0.521444		387	TNFRSF12A	2.48386	3.02356	0.737839		387	TIMP3	0.0703704	-0.614249	1.42623
388	TPM4	-0.460306	-0.843738	1.39746		388	TPM1	0.720609	0.991707	-0.373444			388	TPM3	-0.684274	0.241405	0.574825		388	THBS1	1.70114	1.46426	-0.326917		388	TNFSF10	0.884843	-0.536103	-0.0881736		388	TNFRSF12A	1.37576	0.0678381	2.2128
389	TRAF1	0.973835	-0.501526	0.526262		389	TPM2	0.158487	1.42529	-0.749968			389	TPM4	-1.08367	-0.814657	1.31594		389	TIMP2	2.05034	1.85121	-0.507805		389	TPM1	2.30135	-0.247317	-0.348389		389	TNFSF10	0.9308	-0.500935	-0.893055
390	TRP53	-0.237935	-0.686973	1.88857		390	TPM3	1.72988	-0.0977805	-0.302343			390	TRAF1	0.538961	-0.565397	-0.882884		390	TIMP3	0.252878	2.85538	-0.513102		390	TPM2	0.002602	-0.346104	-0.42686		390	TPM1	2.24242	0.0094194	-0.430474
391	TSC22D1	-0.371288	1.45096	0.814094		391	TPM4	-0.546324	1.55173	-0.218934			391	TRP53	-0.885558	-0.85443	1.53925		391	TNFRSF12A	2.56354	1.14951	-0.277291		391	TPM3	-0.312417	-0.192599	-1.21618		391	TPM2	-0.0372557	-0.591585	-0.558211
392	TUBA1A	1.13355	-0.914558	1.32323		392	TRAF1	1.67138	-0.785508	-0.676698			392	TSC22D1	-1.14124	1.29563	0.525609		392	TNFSF10	0.15701	-0.580948	-0.43817		392	TPM4	0.157235	0.164852	-1.80709		392	TPM3	0.221618	-0.998663	0.355825
393	TUBB2A	1.32327	-1.17575	1.0313		393	TRP53	-0.0802544	1.6847	-0.447328			393	TUBA1A	0.968129	-1.04682	0.825849		393	TPM1	1.76452	1.33209	0.306477		393	TRAF1	-0.392516	-0.504035	-0.575745		393	TPM4	0.717348	-1.22723	0.24117
394	TXNIP	1.25918	-0.618154	-1.26423		394	TSC22D1	-1.68742	0.738785	0.216618			394	TUBB2A	-0.903506	0.680658	-0.609714		394	TPM2	2.82625	0.57296	-0.404037		394	TSC22D1	0.273407	-0.360129	0.612405		394	TRAF1	-0.0611645	-0.573604	-0.320091
395	TXNRD1	-0.646354	-0.53421	1.12835		395	TUBA1A	1.77397	-0.310532	-0.520839			395	TXNIP	-0.0868401	0.0540897	-1.09832		395	TPM3	1.27152	1.33876	-0.220302		395	TUBA1A	1.00782	0.0810761	-1.52367		395	TSC22D1	0.528187	0.282223	-0.173483
396	VASP	-0.0229514	-0.317028	1.94628		396	TUBB2A	0.410611	-0.254963	-0.79827			396	TXNRD1	-1.30876	-0.79006	0.438952		396	TPM4	1.73909	1.10806	-0.199315		396	TUBB2A	0.484129	-0.428645	-0.631715		396	TUBA1A	1.31535	-1.36832	0.266319
397	VCL	1.87994	-0.461773	0.108327		397	TXNIP	1.26321	-0.441155	-0.792401			397	VASP	-1.13748	-0.052782	1.60705		397	TRAF1	0.810266	2.56725	0.919596		397	TXNIP	-1.33578	-1.09446	-0.794278		397	TUBB2A	-0.160646	-0.779617	-0.508864
398	VDAC2	1.58962	-1.12788	0.375425		398	TXNRD1	-0.820473	1.53649	-0.764414			398	VCL	0.634285	-0.938611	0.918638		398	TRP53	2.12835	0.677843	-0.91174		398	TXNRD1	-1.04966	-0.77589	0.512672		398	TXNIP	-1.27009	-0.0676738	-0.758543
399	VEGFA	1.91993	-0.61627	-0.596794		399	VASP	-1.13629	1.37252	0.535037			399	VDAC2	1.74336	-0.139059	-0.620851		399	TSC22D1	0.441029	-0.0678752	-0.511744		399	VASP	0.162266	-0.37313	-0.590374		399	TXNRD1	-0.305353	0.164543	0.989994
400	WFS1	1.65991	0.723212	-0.622308		400	VCL	1.75424	-0.182967	-0.581755			400	VEGFA	1.53405	-0.342741	-0.677541		400	TUBA1A	-0.202208	-0.13648	-0.799854		400	VCL	0.839198	1.34827	0.405684		400	VASP	0.308719	-0.93342	-0.40098
401	YBX1	-0.50378	-0.994084	1.28305		401	VDAC2	1.63858	0.151234	-0.212641			401	WFS1	-0.324212	-0.253187	0.423054		401	TUBB2A	0.869529	0.971561	0.000294231		401	VDAC2	1.02656	6.08e-05	-1.443		401	VCL	1.07762	-0.355903	2.01298
402	YWHAE	0.981985	-1.22162	1.04444		402	VEGFA	1.75775	-0.432314	-0.586853			402	YBX1	-0.946633	-0.671962	0.782333		402	TXNIP	-0.45466	-0.0160428	-0.254024		402	VEGFA	-0.063696	3.72712	0.114594		402	VDAC2	0.566131	-1.77437	0.314899
403	ZWINT	-0.525917	-1.08511	1.36067		403	WFS1	1.78352	-0.338338	-0.406932			403	YWHAE	-0.486099	-0.381693	1.09655		403	TXNRD1	1.86511	0.288785	-1.34745		403	WFS1	0.253898	5.32576	-0.232391		403	VEGFA	0.156889	-0.00296874	3.10223
404	ZYX	-0.246274	-0.176197	1.93429		404	YBX1	-1.0871	1.43578	0.57091			404	ZWINT	-0.551658	-1.43734	1.11198		404	VASP	1.15185	-0.134838	0.35172		404	YBX1	-0.237766	-0.373402	-1.06358		404	WFS1	0.299133	-0.372352	3.92712
avg		0.343161	-0.426228	0.780601		405	YWHAE	1.24486	0.814927	-0.189741			405	ZYX	-0.376159	-0.879329	0.52808		405	VCL	1.88966	1.6277	0.00501063		405	YWHAE	1.00781	0.816747	0.00240138		405	YBX1	-0.609147	-0.695778	-0.200104
						406	ZWINT	1.09229	0.93687	-0.570948			avg		-0.153356	-0.357692	0.63521		406	VDAC2	0.979883	0.36162	-1.24772		406	ZWINT	0.020024	0.00132734	0.787478		406	YWHAE	0.861961	0.00761355	0.64928
DNA Damage Score						407	ZYX	-0.518991	1.54797	-0.430785									407	VEGFA	-0.168681	3.03257	0.0398652		407	ZYX	0.379011	-0.61983	-1.20453		407	ZWINT	-0.353008	-0.335522	-0.328101
405	ATM	0.701003	-0.554658	-0.143953		avg		0.310351	0.462494	-0.251278			DNA Damage Score						408	WFS1	0.76194	0.165788	-0.190297		avg		0.620313	0.38851	-0.150056		408	ZYX	0.112989	-1.17598	-0.919353
406	ATR	-0.264489	-0.687823	0.753325									406	ATM	-0.923373	-0.652242	-0.459371		409	YBX1	1.11322	0.247389	-1.61498								avg		0.725781	-0.312876	0.480244
407	BRCA1	-0.426863	-0.426863	-0.348975		DNA Damage Score							407	ATR	0.618466	-0.703251	-1.24395		410	YWHAE	0.67188	0.89517	-0.62993		DNA Damage Score
408	CDC25A	0.825317	-1.03122	-0.51334		408	ATM	1.33724	-0.370954	-0.701284			408	BRCA1	-0.516027	-0.42656	-0.231673		411	ZWINT	2.15923	0.330029	-0.46378		408	ATM	-0.918871	-0.951234	-0.947773		DNA Damage Score
409	CHEK1	-0.561749	-0.227533	-0.194913		409	ATR	0.112907	-0.480901	-0.653531			409	CDC25A	-0.555237	-0.341704	0.39364		412	ZYX	2.45824	0.467765	-0.775831		409	ATR	-0.888834	-0.663046	-1.27967		409	ATM	-0.726426	-0.814288	-0.583502
410	CHEK2	-0.328448	-0.470626	0.0378809		410	BRCA1	-1.05927	0.944912	1.15961			410	CHEK1	-0.574935	-0.23058	-0.440134		Avg		1.06535	0.680836	-0.268304		410	BRCA1	0.56559	0.0908306	0.121907		410	ATR	-0.198018	-0.950801	0.351833
411	FANCD2	-0.414341	-0.414341	-0.414341		411	CDC25A	-1.32483	-0.258911	0.970745			411	CHEK2	0.0625793	-0.443287	-0.0606858								411	CDC25A	-0.473179	0.408413	0.128128		411	BRCA1	-0.531419	-0.555489	-0.493113
412	H2AFX	-0.344049	-0.524674	-0.218775		412	CHEK1	-0.820862	1.58489	0.383116			412	FANCD2	-0.528506	-0.466229	-0.10708		DNA Damage Score						412	CHEK1	-0.610506	-0.0215549	0.763551		412	CDC25A	-0.474127	-0.314416	-0.320926
413	HUS1	1.80423	-0.433544	0.282103		413	CHEK2	-0.239504	-0.462821	-0.392371			413	H2AFX	-0.594334	-0.332122	-0.473972		413	ATM	-0.577818	0.539593	-0.497329		413	CHEK2	0.497824	-0.627631	1.14213		413	CHEK1	-0.345374	-0.370184	-0.503596
414	MDC1	-0.315359	-0.376568	-0.45546		414	FANCD2	-0.707004	1.63357	0.282421			414	HUS1	-0.642661	-0.400706	-0.242398		414	ATR	0.351857	0.177097	-0.337306		414	FANCD2	-0.361706	-0.687832	-0.558826		414	CHEK2	0.182843	-0.458562	-0.952313
415	PARP1	1.19487	-0.48897	-0.647363		415	H2AFX	-0.833232	1.55627	0.232117			415	MDC1	-0.35758	-0.301507	-0.841382		415	BRCA1	-0.36309	-0.333799	-0.619408		415	H2AFX	-0.0891714	-0.0453642	0.00838024		415	FANCD2	-0.387916	-0.425307	-0.400705
416	PARP2	1.67143	-0.84219	0.0837733		416	HUS1	1.42926	-0.754959	0.346678			416	PARP1	-0.188913	-0.0318183	-0.935842		416	CDC25A	0.153044	-0.0381054	-0.352906		416	HUS1	0.00293801	-0.62682	-0.666657		416	H2AFX	-0.379416	-0.463804	-0.786312
417	RAD1	0.313057	-0.956323	1.18824		417	MDC1	0.660395	0.728829	0.0359504			417	PARP2	0.885089	-0.518757	0.387808		417	CHEK1	-0.425214	-0.263785	-0.640548		417	MDC1	-1.28082	0.298298	0.825871		417	HUS1	1.13796	-0.677356	-0.175312
418	RAD17	-0.653252	-0.791097	0.904774		418	PARP1	1.7321	-0.397699	-0.144903			418	RAD1	0.531144	-0.649522	0.135637		418	CHEK2	-0.634663	-0.707254	-0.684763		418	PARP1	-0.0842133	0.927727	-0.370662		418	MDC1	-0.12639	-0.977772	0.582298
419	RAD50	-1.01301	-0.327668	1.13002		419	PARP2	0.623146	-0.60566	-0.747273			419	RAD17	-1.11971	-0.591744	1.5432		419	FANCD2	-0.216002	-0.513533	-0.413611		419	PARP2	2.56309	0.614913	-0.385687		419	PARP1	-0.157718	-0.631901	-0.534982
420	RAD9A	0.179328	-0.341244	0.230672		420	RAD1	1.36219	-0.351143	-1.02785			420	RAD50	-0.995396	-1.0793	0.915002		420	H2AFX	0.262685	-0.709318	-1.08852		420	RAD1	-0.742907	0.662507	0.999973		420	PARP2	-0.0248362	-0.797034	1.30472
421	RNF8	-1.79408	-0.0851077	1.1934		421	RAD17	1.47963	0.24735	-0.0730345			421	RAD9A	-0.235036	-0.484864	1.77139		421	HUS1	1.06391	0.716838	-0.696325		421	RAD17	0.649935	0.507308	-0.676984		421	RAD1	0.670279	1.15902	0.262367
422	SMC1A	-1.06963	-0.286885	0.170358		422	RAD50	1.56511	-0.236908	-0.518593			422	RNF8	-0.0970515	-0.446347	-0.418998		422	MDC1	-0.469129	-0.300001	-0.545992		422	RAD9A	1.69926	0.697689	0.255965		422	RAD17	0.788495	-0.342304	1.98793
423	TOPBP1	0.506412	-0.662721	-0.305185		423	RAD9A	1.45796	0.087219	-0.0762193			423	SMC1A	-0.885655	-0.333275	-0.0288141		423	PARP1	-0.643762	-0.0258165	-0.511984		423	RNF8	1.28794	2.89313	-0.491044		423	RAD50	1.08153	-0.495076	2.48283
424	TRP53	-0.237935	-0.686973	1.88857		424	RNF8	-1.52905	0.229109	0.308216			424	TOPBP1	-0.68466	-0.668335	-0.222891		424	PARP2	0.348368	0.475955	-0.901027		424	SMC1A	-1.79498	-0.914784	-1.13545		424	RAD9A	-0.170631	-0.306118	0.257494
425	BRCA2	-0.714161	-0.404268	0.206602		425	SMC1A	1.59648	0.214726	-0.438855			425	TRP53	-0.885558	-0.85443	1.53925		425	RAD1	1.39841	-0.186024	-0.36847		425	TOPBP1	-0.784102	-0.486025	-1.72977		425	RNF8	0.629773	-0.693749	2.8084
426	DDB2	-1.79348	0.327384	0.084253		426	TOPBP1	0.086468	1.38427	0.186434			426	BRCA2	-0.790057	-0.865281	-0.126526		426	RAD17	1.16752	-0.0682477	-0.587112		426	BRCA2	-0.691608	-0.624058	-0.40955		426	SMC1A	-0.451327	-0.863405	-0.123295
427	DCLRE1A	1.25747	-0.189538	-1.17113		427	TRP53	-0.0802544	1.6847	-0.447328			427	DDB2	-0.910941	-1.04168	1.21252		427	RAD50	0.713174	0.654058	-0.652362		427	DDB2	0.864751	-0.791525	-1.23446		427	TOPBP1	-0.616918	-0.952804	-0.391913
428	ERCC1	-0.160631	-0.97471	1.76504		428	BRCA2	0.677951	1.27441	-0.099856			428	DCLRE1A	0.398761	-0.414637	-1.07239		428	RAD9A	0.3048	2.3443	-0.264199		428	DCLRE1A	0.264436	1.74582	-0.211259		428	BRCA2	-0.501783	-0.436284	-0.488429
429	ERCC2	-1.39408	-0.178796	1.52596		429	DDB2	-0.556358	-1.27028	0.104273			429	ERCC1	-0.871369	-0.77705	1.27333		429	RNF8	-0.259335	0.810055	-0.0347109		429	ERCC1	-0.127957	0.817822	1.69945		429	DDB2	0.996964	-0.729099	-0.890395
430	FANCC	1.6769	-1.07505	0.275988		430	DCLRE1A	1.58444	-0.143824	-1.03944			430	ERCC2	-0.866033	0.834905	1.1018		430	RNF8	0.949247	-0.718238	0.610036		430	ERCC2	0.396303	1.6887	-0.442931		430	DCLRE1A	-0.371144	-0.000468065	1.64802
431	LIG1	-0.319534	-0.483795	-0.225281		431	ERCC1	1.73896	-0.186463	-0.537876			431	FANCC	1.43763	-0.403168	-0.0886556		431	SMC1A	-0.190425	0.502303	0.102144		431	FANCC	0.94246	1.58039	0.204927		431	ERCC1	-0.311327	-1.09364	-0.55884
432	NTHL1	0.949997	-1.04356	1.46107		432	ERCC2	1.32141	0.18878	-0.0899753			432	LIG1	-0.613	-0.500706	-0.208219		432	TOPBP1	-0.0818662	0.0880143	-0.786926		432	LIG1	-0.0237322	-0.9881	-0.683484		432	ERCC2	0.401427	-0.908772	1.69903
433	OGG1	1.15731	-0.728937	0.570259		433	FANCC	1.78467	-0.384784	-0.561392			433	NTHL1	1.28912	0.626088	-1.2331		433	TRP53	2.12835	0.677843	-0.91174		433	NTHL1	0.292838	0.672497	0.27373		433	FANCC	-0.14919	-0.439081	0.827907
434	PCNA	-0.444323	-0.428171	-0.142302		434	LIG1	-0.945545	1.33033	0.319882			434	OGG1	-0.610176	-0.224119	-0.413596		434	BRCA2	-0.0073365	0.00563001	-0.563082		434	OGG1	-0.754196	-0.587096	-1.09986		434	LIG1	-0.336011	-0.520527	-0.604064
435	POLE	-0.525721	-0.413409	-0.299449		435	NTHL1	1.64369	-1.05016	-0.333185			435	PCNA	-0.575191	-0.30657	-0.208982		435	DDB2	1.11561	0.0439437	1.38294		435	PCNA	0.540206	-0.544963	-0.476838		435	NTHL1	0.273642	0.0403626	0.105391
436	RPA1	0.0819532	-0.331119	-0.224585		436	OGG1	-0.360112	0.14328	-0.399563			436	POLE	-0.590871	-0.370092	-0.180538		436	DCLRE1A	0.319579	0.100994	-0.0534623		436	POLE	-0.431378	1.1762	-0.183976		436	OGG1	-0.22402	-1.05182	-0.421114
437	XPA	1.87068	-0.689048	-0.0640487		437	PCNA	-0.671387	1.57297	0.15486			437	RPA1	-0.504753	-0.363047	-0.189298		437	ERCC1	1.81039	0.756433	-0.637129		437	RPA1	-0.41298	-0.114441	-1.09875		437	PCNA	-0.0293193	-0.460466	-0.22528
438	XPC	1.54255	-0.569475	0.619736		438	POLE	-1.11547	1.25966	0.618161			438	XPA	0.882192	-0.740574	0.944371		438	ERCC2	-0.310521	0.509444	0.255964		438	XPA	-0.958309	0.858436	-0.752005		438	POLE	-0.417356	-0.426705	0.698218
439	APEX1	-0.264005	-0.914355	1.72056		439	RPA1	1.6691	-0.641843	0.18818			439	XPC	0.355754	-0.656538	-0.2136		439	FANCC	0.101613	0.341164	-0.0454726		439	XPC	0.158583	0.383081	-0.367635		439	RPA1	-0.546622	-0.6714	-0.617543
440	FEN1	-0.576182	-0.43499	-0.153516		440	XPA	1.7871	-0.419343	-0.409486			440	APEX1	-0.447805	-0.321929	1.43353		440	LIG1	-0.137329	-0.146457	-0.496582		440	APEX1	0.634527	-0.272131	-0.874124		440	XPA	-0.492973	-0.435619	1.51153
441	MBD4	0.926373	-0.5224	-0.506399		441	XPC	1.61805	-0.455882	-0.878731			441	FEN1	-0.757605	-0.270972	-0.25698		441	NTHL1	0.292258	0.344772	-0.634962		441	FEN1	-0.311958	-1.05785	0.110564		441	XPC	0.570966	-0.568534	1.37578
442	MPG	-1.59559	0.284557	0.775786		442	APEX1	0.408818	1.39156	0.0447142			442	MBD4	0.294277	-0.335344	-0.972643		442	OGG1	-0.213336	-0.32243	-0.798055		442	MBD4	-0.96347	-0.944739	-0.97361		442	APEX1	1.16222	-1.00606	0.191287
443	UNG	-0.836349	0.103932	-0.310859		443	FEN1	-1.08419	1.24448	0.36403			443	MPG	-0.109981	-0.777933	-0.0425453		443	PCNA	0.552544	-0.379428	-0.788542		443	MPG	0.241083	-0.874094	-0.798173		443	FEN1	-0.280745	-0.426908	-0.441287
444	XRCC1	0.671364	-0.74985	0.431732		444	MBD4	-0.133846	1.74896	-0.636884			444	UNG	-0.750181	-0.313538	-0.105885		444	POLE	-0.285123	0.0276266	-0.433622		444	UNG	-0.18227	0.411532	-1.20379		444	MBD4	-1.12403	-1.05483	-0.468913
445	WRN	-1.31986	-0.565967	0.028533		445	MPG	0.564464	-0.779905	0.412987			445	XRCC1	-0.653948	-0.0642727	-0.903864		445	RPA1	-0.319759	-0.591106	-0.340015		445	XRCC1	0.469962	0.0888818	0.161839		445	MPG	-0.127104	-0.956766	-1.28337
446	ABL1	1.47439	0.216325	-0.796088		446	UNG	-1.14602	1.20571	0.860611			446	WRN	-0.916884	0.912975	1.16549		446	XPA	0.742953	2.10217	-0.1948		446	WRN	-0.133855	-0.902631	-0.565386		446	UNG	-0.134761	-0.909145	0.0849611
447	EXO1	-0.430469	-0.430469	-0.331191		447	XRCC1	1.59307	0.337451	-0.377931			447	ABL1	-0.142694	-0.120851	1.67754		447	XPC	1.39286	0.981147	-0.448065		447	ABL1	-0.3237	-0.346006	-0.17721		447	XRCC1	0.16524	-0.939531	0.82172
448	MLH1	0.703134	-0.793056	0.364637		448	WRN	0.834063	-0.683091	-0.598987			448	EXO1	-0.652339	-0.498326	0.103013		448	APEX1	1.69359	1.17967	-0.417137		448	EXO1	-0.601337	0.420174	-0.368178		448	WRN	-0.0103848	-0.987065	0.921025
449	MLH3	0.421385	-1.02302	0.949423		449	ABL1	0.965538	-1.32371	-0.524442			449	MLH1	-1.65006	0.121943	0.0231056		449	FEN1	-0.129149	-0.398484	-0.582207		449	MLH1	0.357965	0.753063	0.436451		449	ABL1	0.85064	-0.174455	-0.0483639
450	MSH2	0.362062	-0.772972	0.832123		450	EXO1	-1.04446	0.763058	1.33146			450	MLH3	0.674645	-1.23249	0.12389		450	MBD4	-0.644042	-0.170173	-0.381674		450	MLH3	-0.456263	0.983194	0.737475		450	EXO1	-0.365529	-0.356334	-0.365529
451	MSH3	2.01373	-0.290818	-0.520918		451	MLH1	1.69342	-0.196905	-0.475144			451	MSH2	-0.740716	-0.00176299	0.887792		451	MPG	1.24187	-0.809666	-0.205524		451	MSH2	-0.0302097	0.015015	-0.751747		451	MLH1	-0.464506	-0.371385	0.36778
452	PMS2	-1.32744	-0.0126376	0.452616		452	MLH3	1.78518	-0.533733	-0.352829			452	MSH3	1.24411	-0.301641	-0.147749		452	UNG	-0.452589	-0.515834	-0.260863		452	MSH3	0.575185	-0.563282	-0.775345		452	MLH3	0.445398	-0.0461755	1.55383
453	BLM	-0.472229	-0.445865	-0.215361		453	MSH2	0.172806	0.396085	-0.573304			453	PMS2	0.810547	-0.493352	-1.33478		453	XRCC1	-0.289556	-0.126143	-0.347703		453	PMS2	2.82228	1.0059	-0.558704		453	MSH2	-0.199751	-0.841291	0.272392
454	MRE11A	-0.457952	-0.2741	-0.298049		454	MSH3	1.7582	-0.758312	-0.329081			454	BLM	-0.481491	-0.344562	-0.517008		454	WRN	0.0686598	0.665375	-0.106413		454	BLM	-0.661704	-0.800768	-0.721538		454	MSH3	-0.371624	-0.472881	0.0911277
455	NBN	1.96194	-0.262203	-0.808173		455	PMS2	0.609688	1.0651	0.459775			455	MRE11A	0.0972446	-1.47908	0.675608		455	ABL1	0.368137	2.2538	0.370216		455	NBN	-0.171212	1.51227	-1.26845		455	PMS2	0.919674	-1.01507	0.814447
456	PRKDC	1.9993	-0.223478	-0.687684		456	BLM	-0.859385	1.69797	-0.131315			456	NBN	-0.159911	-1.10418	1.58348		456	EXO1	-0.525343	-0.625632	-0.516844		456	PRKDC	-0.46845	-0.630328	-1.07669		456	BLM	-0.525448	-0.604754	-0.562578
457	RAD51	-0.441132	-0.400123	-0.352561		457	MRE11A	1.71541	-0.520402	-0.106619			457	PRKDC	-1.50948	-0.550901	0.668438		457	MLH1	-0.359197	0.879655	-0.436069		457	RAD51	-0.549214	-0.218337	0.0820942		457	MRE11A	-0.133168	-1.35606	0.123059
458	RAD52	1.76184	-0.759264	0.327768		458	NBN	1.70033	-0.239006	-0.297989			458	RAD51	-0.451532	-0.413935	-0.354805		458	MLH3	-0.373502	0.290411	-0.334767		458	RAD52	-0.0377106	1.68027	0.891844		458	NBN	-0.516494	-1.51847	2.90102
459	TRP53BP1	-1.29019	0.273245	0.90114		459	PRKDC	1.64995	-0.316513	-0.0778903			459	RAD52	-0.996268	-0.502992	1.58121		459	MSH2	-0.259774	0.0948715	-0.741237		459	XRCC2	0.463197	0.311271	0.348406		459	PRKDC	0.176973	-1.31332	-0.384278
460	XRCC2	1.91627	-0.578904	-0.699644		460	RAD51	-1.09102	1.25359	0.768581			460	TRP53BP1	0.914688	-0.0560855	0.963032		460	MSH3	0.158216	0.603835	-0.269526		460	XRCC6	-1.66636	-0.301504	-0.980023		460	RAD51	-0.307772	-0.343796	-0.33514
461	XRCC6	-1.22501	-0.318404	1.22819		461	RAD52	1.29967	0.401693	-0.873331			461	XRCC2	1.12776	0.15126	-1.46934		461	PMS2	-0.187877	-0.1458	-0.108483		461	ATRX	1.13418	0.00395013	-0.73108		461	RAD52	0.165119	-0.891147	1.80583
462	ATRX	-1.86737	-0.26749	0.0926886		462	TRP53BP1	0.726161	-0.73133	-0.425596			462	XRCC6	-1.67593	0.117969	0.0414753		462	BLM	0.0904506	-0.529693	-0.52449		462	BRIP1	1.37934	-0.792164	0.00384686		462	XRCC2	-0.353685	-0.386886	-0.485353
463	BRIP1	-0.472622	-0.472622	-0.186145		463	XRCC2	-1.07602	-0.650852	1.04456			463	ATRX	-0.00452523	1.03453	-1.52956		463	MRE11A	-0.178916	1.08633	-0.113424		463	FANCA	0.154328	-0.928888	-0.643337		463	XRCC6	-0.124049	-0.867472	0.637857
464	FANCA	0.906592	-1.02914	-0.0281774		464	XRCC6	-1.51226	0.49598	0.16002			464	BRIP1	-0.485902	-0.33614	-0.453197		464	NBN	0.0271128	0.471356	-0.266422		464	FANCG	1.98699	-0.583199	-0.977358		464	ATRX	1.79872	-0.909591	0.0794626
465	FANCG	-0.93019	-0.543358	-0.024169		465	ATRX	1.14491	-1.3821	-0.377186			465	FANCA	0.131705	-1.61998	-0.143327		465	PRKDC	-0.314987	0.696237	-0.308754		465	GADD45A	1.88616	-0.56921	-0.804836		465	BRIP1	-0.097773	-0.329814	-0.266677
466	GADD45A	-1.3543	0.894344	1.40293		466	BRIP1	-0.86403	1.12403	1.03038			466	FANCG	0.306566	-0.579486	-1.32708		466	RAD51	-0.203423	-0.295996	-0.523999		466	GADD45G	-0.301602	-0.385129	0.836822		466	FANCA	-0.648218	-0.497651	-0.689708
467	GADD45G	0.933392	-1.34044	-0.200435		467	FANCA	1.00069	1.12121	-0.307206			467	GADD45A	-0.867602	-0.213528	1.72398		467	RAD52	1.29016	0.928849	-0.935429		467	MGMT	-0.064816	0.412442	-0.959124		467	FANCG	-0.322247	-0.755176	-0.60898
468	MGMT	-1.13926	-0.525524	1.83546		468	FANCG	-0.696223	-0.0780129	-0.252674			468	GADD45G	0.869082	0.472315	-1.70947		468	TRP53BP1	-0.330746	-0.103979	-0.683268		468	POLH	0.0831357	1.31253	0.909137		468	GADD45A	1.84852	-0.980639	-0.513527
469	POLH	-1.04868	-0.520744	0.210368		469	GADD45A	-0.60959	1.76201	-0.184703			469	MGMT	0.875513	-0.440775	1.2632		469	XRCC2	1.38836	-0.632513	-0.397359		469	POLI	0.0655299	1.87488	-0.45171		469	GADD45G	0.203332	1.25686	-0.800056
470	POLI	-0.933793	0.124253	-0.0428019		470	GADD45G	0.181772	1.57079	-0.0210336			470	POLH	0.472092	-0.891108	0.638402		470	XRCC6	0.14378	-0.134439	0.262742		470	PTTG1	-0.379051	-0.513556	0.785059		470	MGMT	0.18894	-0.990517	-0.0145303
471	PTTG1	1.92068	0.00185495	0.0478439		471	MGMT	-1.09528	1.07738	0.79943			471	POLI	-1.04119	0.47674	0.565708		471	ATRX	-0.88174	1.00676	1.83613		471	RAD18	0.77248	1.31363	0.119606		471	POLH	0.0322228	-0.448081	0.874089
472	RAD18	-0.151468	-0.487712	-0.424523		472	POLH	-0.807378	0.995973	1.17913			472	PTTG1	0.294905	-0.705421	1.03799		472	BRIP1	-0.300675	-0.616329	-0.462081		472	RAD21	0.0952637	3.00562	0.256551		472	POLI	-0.315959	-0.150051	2.61387
473	RAD21	-0.314179	-0.297372	-0.498758		473	POLI	0.227664	-1.51089	1.08598			473	RAD18	-0.635828	-0.616383	0.427102		473	FANCA	-0.634911	-0.439783	-0.663009		473	RAD51C	0.386884	-1.36494	-1.43371		473	PTTG1	-0.268907	-0.364669	-0.604911
474	RAD51C	-0.715841	-0.17695	-0.304768		474	PTTG1	-1.12669	1.4013	0.607245			474	RAD21	-0.710443	-0.646313	-0.221237		474	FANCG	0.31139	-0.918283	-0.284838		474	RAD51B	-0.408063	-1.20999	-1.15291		474	RAD18	0.0613109	-0.459473	1.1112
475	REV1	1.74299	-0.70703	0.532394		475	RAD18	-0.669991	1.7337	-0.099336			475	RAD51C	0.0546766	-0.239126	-0.747682		475	GADD45A	2.6161	0.156311	0.11959		475	REV1	0.565257	0.684043	1.50756		475	RAD21	-0.20966	0.20902	1.3427
476	SMC3	-0.543166	-0.827487	0.379812		476	RAD21	-0.930214	0.783545	-0.0172088			476	RAD51B	-0.333566	-0.362373	1.77441		476	GADD45G	0.130618	1.36281	0.0589009		476	SMC3	-1.39643	0.164371	-1.50456		476	RAD51C	-0.439855	-0.671959	-0.195352
477	SUMO1	1.15929	-1.51042	0.710465		477	RAD51C	-1.61752	1.10352	0.395623			477	REV1	-0.289988	-0.0540735	-1.40278		477	MGMT	2.21507	0.361027	-0.28592		477	SUMO1	0.423722	-0.229158	-1.75107		477	RAD51B	-0.933086	-1.37194	-1.12129
478	XRCC3	-0.721158	-0.721158	-0.422369		478	REV1	-0.764953	0.0939247	-0.607687			478	SMC3	-0.53233	-0.39957	0.138746		478	POLH	0.246456	0.520817	-0.408482		478	XRCC3	0.328153	0.873338	0.250337		478	REV1	1.33706	1.67835	1.10621
479	BAX	0.637817	-0.917183	1.69186		479	SMC3	1.20658	-0.330134	0.489731			479	SUMO1	1.40815	-1.24826	0.412651		479	POLI	-0.0712989	-0.755579	-0.601779		479	BAX	2.5875	-1.14359	-0.932779		479	SMC3	-0.651628	-1.045	-0.0183027
480	CDKN1A	-0.622903	0.425212	1.79082		480	SUMO1	1.03365	0.6744	0.195067			480	XRCC3	-0.43043	-0.23171	-0.555484		480	PTTG1	0.276395	-0.242724	-0.716183		480	CDKN1A	1.1825	-0.380936	-0.815298		480	SUMO1	1.29817	-0.767872	0.75185
481	PPP1R15A	1.78913	0.186936	-0.199699		481	XRCC3	-0.686685	0.548635	1.51142			481	BAX	-0.471468	-0.837753	1.63806		481	RAD18	0.848995	-0.450914	-0.628879		481	PPP1R15A	-1.11414	-0.225751	-0.173483		481	XRCC3	-0.705409	-0.605707	-0.742783
482	TERF1	-0.590514	-0.573103	-0.0523992		482	BAX	-0.341738	1.63163	0.174376			482	CDKN1A	-0.301144	-0.545574	0.590168		482	RAD21	0.241873	0.0276489	-0.422294		482	TERF1	-0.68172	0.0803977	-1.04783		482	BAX	2.1411	-0.437615	-1.22784
483	CDC25C	-0.426477	-0.426477	-0.345429		483	CDKN1A	-1.02679	1.61764	-0.463279			483	PPP1R15A	0.386165	-0.304692	0.835122		483	RAD51C	-0.260447	-1.02809	-0.540764		483	CDC25C	-0.413663	0.791949	-0.306869		483	CDKN1A	1.26521	-0.793295	-0.112818
484	DDIT3	1.83624	0.376562	-0.113319		484	PPP1R15A	1.3086	0.309116	-1.13732			484	TERF1	-0.210281	-0.138297	-0.429762		484	RAD51B	-0.470144	-0.470144	-0.37119		484	DDIT3	-1.59928	-0.469102	1.01503		484	PPP1R15A	-0.186345	-0.658833	0.712341
485	MCPH1	-0.215477	-0.608241	-0.343603		485	TERF1	-0.0537242	-0.280815	-0.539286			485	CDC25C	-0.635441	-0.390073	-0.0808087		485	REV1	1.75986	0.659531	-0.488549		485	MCPH1	-0.00243089	-0.872175	-0.651144		485	TERF1	-0.191808	-1.05935	0.0914277
486	MIF	-0.412646	-0.211885	1.92304		486	CDC25C	-0.615091	1.69505	0.129574			486	DDIT3	-0.190772	-0.118644	0.128107		486	SMC3	-0.747768	-0.0507923	-0.330014		486	PPM1D	-0.636787	-0.762443	-0.666058		486	CDC25C	-0.368072	-0.364285	-0.274074
487	PPM1D	-1.08971	-0.856549	0.552993		487	DDIT3	1.58897	-0.0503287	-0.702507			487	MCPH1	0.00509051	-1.11773	0.628788		487	SUMO1	1.18343	1.21293	-1.17511		avg		0.054894	0.0975458	-0.334465		487	DDIT3	-0.65103	0.385739	1.46728
avg		0.0519175	-0.45429	0.23276		488	MCPH1	0.0194468	1.71801	-0.674277			488	MIF	0.246525	-1.09728	-0.944749		488	XRCC3	-0.329758	-0.494025	-0.373923								488	MCPH1	-0.938162	-1.03797	0.346519
						489	MIF	-1.43403	1.10783	0.76033			489	PPM1D	-0.46484	0.00573291	-1.22708		489	BAX	2.53721	1.24555	-0.73656								489	MIF	1.41666	0.128827	-0.192709
Cell Death Score						490	PPM1D	-0.0940208	1.55541	-0.00789692			avg		-0.227918	-0.406953	0.0884292		490	CDKN1A	2.49628	1.44729	-0.165418		Cell Death Score						490	PPM1D	0.165906	-0.890031	-0.154003
488	ABL1	1.47439	0.216325	-0.796088		avg		0.251004	0.395824	-0.0198559									491	PPP1R15A	2.89428	0.632081	-0.590947		487	ABL1	-0.3237	-0.346006	-0.17721		avg		0.0297419	-0.565902	0.219549
489	APAF1	0.44598	-0.734162	1.79076															492	TERF1	-0.434651	-0.835179	-1.30288		488	APAF1	-0.167639	0.476114	-0.49258
490	ATP6V1G2	-1.76716	-0.193763	0.974816		Cell Death Score							Cell Death						493	CDC25C	-0.274845	-0.531531	-0.517976		489	ATP6V1G2	-0.559557	-0.135488	-0.745948		Cell death score
491	BAX	0.637817	-0.917183	1.69186		491	ABL1	0.965538	-1.32371	-0.524442			490	ABL1	-0.142694	-0.120851	1.67754		494	DDIT3	2.88573	0.705076	-0.37186		490	BAX	2.5875	-1.14359	-0.932779		491	ABL1	0.85064	-0.174455	-0.0483639
492	BCL2L11	-0.593872	1.7675	-0.746221		492	APAF1	1.7434	-0.260732	-0.653026			491	APAF1	1.39069	-0.787572	0.622462		495	MCPH1	0.311367	0.377344	-0.536931		491	BCL2L11	-0.603833	-0.921956	-0.634433		492	APAF1	0.369392	-0.663341	0.439533
493	BIRC2	-0.479377	-0.866424	1.8749		493	ATP6V1G2	0.200689	-0.651959	-0.674809			492	ATP6V1G2	0.146875	-0.261502	-1.42651		496	MIF	1.86987	0.47917	-0.436966		492	BIRC2	-0.446077	0.061359	-0.911446		493	ATP6V1G2	-0.626787	-0.528539	0.215705
494	CASP1	2.03699	-0.444575	-0.279347		494	BAX	-0.341738	1.63163	0.174376			493	BAX	-0.471468	-0.837753	1.63806		497	PPM1D	1.57922	-0.285057	-0.376837		493	CASP1	-0.859666	-0.483808	-0.736422		494	BAX	2.1411	-0.437615	-1.22784
495	CASP3	-0.934318	-0.657457	1.81795		495	BCL2L11	-1.43678	0.470028	-0.303755			494	BCL2L11	1.12543	-0.206875	-1.11693		Avg		0.379454	0.172162	-0.38331		494	CASP3	-0.0748464	-0.749624	-1.08764		495	BCL2L11	-0.420516	-0.50518	-0.670202
496	CASP6	-1.41438	-0.107195	1.25992		496	BIRC2	1.47681	0.200668	-1.1132			495	BIRC2	1.4223	-0.0229089	-1.16096								495	CASP6	2.53288	1.31396	-0.453972		496	BIRC2	1.14693	-1.49992	1.47123
497	CASP7	-0.804647	-0.408251	-0.0936924		497	CASP1	-0.483087	-0.483087	1.78522			496	CASP3	-1.23759	-0.494449	0.54207		Cell Death Score						496	CASP7	-0.340392	0.58804	-0.707254		497	CASP1	-0.631255	-0.728054	-0.341797
498	CASP9	-1.43568	1.32218	-0.558021		498	CASP3	-0.67111	-0.363374	-0.385379			497	CASP6	-1.25766	-0.338934	1.37795		498	ABL1	0.368137	2.2538	0.370216		497	CASP9	-0.585878	-0.562941	-0.846346		498	CASP3	-0.162535	-1.18502	-0.531155
499	CD40	-0.409419	-0.409419	2.04124		499	CASP6	-0.31112	0.479519	0.983307			498	CASP7	0.101384	0.114678	-1.69555		499	APAF1	2.18824	0.684553	-0.188092		498	CD40	-0.22626	0.319772	-0.361172		499	CASP6	2.84388	-0.444322	2.38787
500	CFLAR	-1.58481	0.31881	0.137686		500	CASP7	0.343208	-0.330576	1.18895			499	CASP9	1.0183	0.779002	-0.771001		500	ATP6V1G2	-0.994586	-0.246054	-0.203825		499	CD40LG	-0.32049	-0.32049	-0.317914		500	CASP7	0.0910422	-1.22398	0.229011
501	CYLD	-1.01674	-0.564811	1.3822		501	CASP9	-1.52942	0.529431	0.486264			500	CD40	-0.671198	-0.645814	1.40263		501	BAX	2.53721	1.24555	-0.73656		500	CFLAR	0.689873	1.21843	0.305407		501	CASP9	-0.640238	-0.956526	-0.289403
502	DFFA	1.8445	-0.733867	0.154471		502	CD40	-0.728853	1.00439	1.18217			501	CFLAR	0.492913	1.45312	-0.510913		502	BCL2L11	0.859977	-0.0309615	1.27312		501	CYLD	-0.755663	0.142664	-0.343492		502	CD40	-0.039701	-0.47339	1.30399
503	FAS	0.702127	-1.19949	1.54506		503	CD40LG	-0.724116	-0.724116	1.26978			502	CYLD	1.07177	-0.880893	-0.157552		503	BIRC2	1.04075	0.654498	-0.776584		502	DFFA	0.450409	0.329288	0.228017		503	CD40LG	-0.290206	-0.287649	-0.290206
504	FASL	-0.408248	2.04124	-0.408248		504	CFLAR	0.353982	-0.967154	-0.907942			503	DFFA	-0.833902	-0.380798	1.73709		504	CASP1	-0.477737	-0.774129	-0.887632		503	FAS	0.459583	0.967088	-0.298868		504	CFLAR	0.94924	0.101026	2.95377
505	GADD45A	-1.3543	0.894344	1.40293		505	CYLD	0.874522	0.853248	-1.01889			504	FAS	1.02148	-0.635121	0.10675		505	CASP3	2.25843	0.288721	-0.736102		504	GADD45A	1.88616	-0.56921	-0.804836		505	CYLD	-0.280808	-0.655008	-0.101821
506	NOL3	1.33215	-0.533168	0.226185		506	DFFA	0.543556	-0.397987	-0.567307			505	GADD45A	-0.867602	-0.213528	1.72398		506	CASP6	-0.0827757	-0.400035	-0.576165		505	NOL3	0.797169	0.895915	0.396258		506	DFFA	0.444547	-0.309478	-0.108723
507	SPATA2	-1.47676	-0.393586	0.366975		507	FAS	1.50983	0.544481	-0.755232			506	NOL3	-0.547664	0.0622028	0.0194021		507	CASP7	0.924207	-0.368581	-0.241134		506	SPATA2	0.773561	0.769654	-0.161485		507	FAS	1.25365	-0.968673	2.31215
508	TNF	1.04915	-0.869901	1.39898		508	FASL	-0.466993	1.78778	-0.466993			507	SPATA2	-1.05031	-0.249198	1.6564		508	CASP9	1.01739	0.794812	1.32694		507	SYCP2	1.29279	0.44356	-0.209848		508	GADD45A	1.84852	-0.980639	-0.513527
509	TNFRSF1A	-0.0134607	-0.779766	0.319906		509	GADD45A	-0.60959	1.76201	-0.184703			508	SYCP2	-0.452693	-0.430693	-0.452693		509	CD40	-0.26917	-0.135398	-0.377136		508	TNF	-0.0550907	-0.684012	-0.621971		509	NOL3	0.638786	1.05826	1.44552
510	TNFRSF10B	-0.653962	-0.0555291	2.00029		510	NOL3	-1.35448	-0.784744	0.670975			509	TNF	-0.630874	-0.553425	1.69825		510	CD40LG	-0.435228	-0.435228	-0.435228		509	TNFRSF1A	0.231682	0.94924	0.150482		510	SPATA2	1.1192	-0.147717	0.273576
511	TRP53	-0.237935	-0.686973	1.88857		511	SPATA2	0.794339	1.15701	-1.29048			510	TNFRSF1A	-1.35781	1.18148	-0.176472		511	CFLAR	1.04756	0.160084	0.0375239		510	TNFRSF10B	1.10021	-0.222116	1.43148		511	SYCP2	0.106166	-0.953843	-0.736153
512	AKT1	1.34087	-0.127148	-0.323732		512	SYCP2	-0.724796	-0.724796	0.913945			511	TNFRSF10B	-0.318128	-0.469992	-0.408644		512	CYLD	2.57133	1.37332	-0.347861		511	AKT1	2.09294	2.62935	0.835031		512	TNF	-0.323267	-0.555516	-0.546197
513	BCL2	-0.28778	-0.124949	1.19853		513	TNF	-0.837724	1.61058	0.0457444			512	TRP53	-0.885558	-0.85443	1.53925		513	DFFA	0.0478674	0.714756	-0.503237		512	BCL2	-1.01659	-0.965356	-0.997502		513	TNFRSF1A	0.483803	-0.21833	0.574277
514	BCL2A1A	0.0280911	0.971255	0.0145072		514	TNFRSF1A	-1.38577	1.1141	0.72278			513	AKT1	-1.62943	0.514401	-0.0442275		514	FAS	1.09592	0.473239	-0.89243		513	BCL2L1	2.40044	1.89815	1.28755		514	TNFRSF10B	3.06745	0.459284	-0.0112851
515	BCL2L1	1.98916	-0.416072	-0.609327		515	TNFRSF10B	0.280098	1.0877	-0.913815			514	BCL2	-0.686746	-0.164349	1.64609		515	FASL	-0.27735	-0.27735	-0.27735		514	BIRC3	-0.308104	0.123705	-0.456219		515	AKT1	2.33009	1.61551	1.31057
516	BIRC3	-1.71064	-0.0575251	1.1513		516	TRP53	-0.0802544	1.6847	-0.447328			515	BCL2A1A	-0.932325	1.35704	0.635347		516	GADD45A	2.6161	0.156311	0.11959		515	CASP2	0.480972	0.170788	-1.16904		516	BCL2	-0.693225	-0.677027	-0.638667
517	CASP2	0.396694	-1.64651	0.4028		517	AKT1	-0.53571	1.01868	-0.477893			516	BCL2L1	0.0323297	1.17441	-1.35207		517	NOL3	0.717266	0.219213	0.496816		516	IGF1R	1.0782	0.534961	-0.30253		517	BCL2L1	2.52396	0.446465	2.09716
518	IGF1R	2.02181	-0.493665	-0.155399		518	BCL2	-1.09935	1.4504	-0.399502			517	BIRC3	-0.769418	0.5495	-0.690282		518	SPATA2	0.0155434	1.53017	0.493546		517	MCL1	-0.870317	-0.802304	-0.550311		518	BIRC3	-0.184093	-0.497959	1.09791
519	MCL1	1.66034	0.133387	-0.939595		519	BCL2A1A	-1.0708	0.412171	1.00867			518	CASP2	-0.0590633	0.115584	-1.47391		519	SYCP2	-0.36725	-0.576859	0.0894557		518	TNFRSF11B	1.11541	-0.328003	-0.496344		519	CASP2	0.900222	-0.868764	0.801683
520	TNFRSF11B	-0.436288	-0.424064	2.04033		520	BCL2L1	1.70376	-0.140376	-0.718438			519	IGF1R	-0.596831	-0.311196	1.44974		520	TNF	0.204955	-1.20179	-0.936347		519	TRAF2	0.316116	1.64905	0.00204041		520	IGF1R	1.84101	-0.427742	0.739947
521	TRAF2	-0.860847	-0.561117	1.49525		521	BIRC3	-1.49596	-0.391786	0.26703			520	MCL1	0.938772	-0.687382	-0.0140258		521	TNFRSF1A	0.692049	0.0150816	0.0505706		520	XIAP	0.293096	0.748525	-0.692594		521	MCL1	0.447935	-0.393802	-0.242132
522	XIAP	0.898161	0.592165	-1.23415		522	CASP2	-0.967076	0.616984	-0.200382			521	TNFRSF11B	-0.495365	-0.473714	1.78401		522	TNFRSF10B	2.79754	1.01143	-0.599862		521	APP	0.84028	0.128132	-0.606586		522	TNFRSF11B	0.0311085	-0.36827	-0.350464
523	APP	1.73262	-0.542002	-0.59673		523	IGF1R	1.77952	-0.44378	-0.519948			522	TRAF2	0.319443	-0.864019	-0.548092		523	TRP53	2.12835	0.677843	-0.91174		522	ATG12	-0.240553	-0.793155	-0.903226		523	TRAF2	0.432038	-0.892065	1.74655
524	ATG12	1.62898	-0.768819	0.0998179		524	MCL1	1.18633	0.849754	-0.906522			523	XIAP	0.981012	0.739988	-0.475701		524	AKT1	0.777468	0.719396	0.632954		523	ATG16L1	0.03856	-0.405065	-0.854514		524	XIAP	2.13189	0.347247	1.28645
525	ATG16L1	0.00856023	-1.16158	0.099666		525	TNFRSF11B	-0.638928	1.74612	-0.345845			524	APP	1.71581	-0.297787	-0.787744		525	BCL2	-0.669	-0.399197	-0.559219		524	ATG3	-0.423189	-0.375942	-0.947016		525	APP	1.02049	-0.78999	0.364033
526	ATG3	0.027074	-0.849418	1.79508		526	TRAF2	0.88159	-0.19189	-0.655223			525	ATG12	0.867562	0.153375	-0.408506		526	BCL2A1A	-0.431984	-0.751262	-0.564331		525	ATG5	-0.536051	-0.749111	-0.875228		526	ATG12	-0.220139	-1.08076	-0.139484
527	ATG5	1.18681	-0.724585	0.945055		527	XIAP	0.361056	-1.17706	-0.53737			526	ATG16L1	0.257652	-0.107971	-1.58994		527	BCL2L1	1.18699	1.19494	-0.0385837		526	ATG7	0.396778	-0.559007	-0.925232		527	ATG16L1	0.0597791	-0.245914	1.15085
528	ATG7	1.64219	-0.274063	0.346298		528	APP	1.6841	-0.862539	-0.407068			527	ATG3	0.588088	-1.17321	-0.514118		528	BIRC3	0.641893	-0.100133	2.02692		527	BECN1	-0.355169	-0.817389	-0.0916438		528	ATG3	-0.494785	-0.731091	-0.244538
529	BECN1	-0.336372	-1.28213	1.46217		529	ATG12	0.577116	-0.0257147	-0.274375			528	ATG5	0.310777	-0.672202	1.61761		529	CASP2	-0.348196	0.197896	-1.10645		528	CTSB	0.16493	-0.727176	-0.0789572		529	ATG5	-0.2614	-0.964809	0.656791
530	CTSB	-0.00523025	-1.20637	1.61213		530	ATG16L1	1.38147	0.182174	-0.99191			529	ATG7	0.539861	-0.519064	0.540877		530	IGF1R	-0.494951	-0.0654707	-1.20532		529	CTSS	-0.230823	-0.680917	-0.335614		530	ATG7	-0.645808	-0.997995	-0.386317
531	CTSS	1.9444	-0.951525	-0.0587806		531	ATG3	1.21705	0.838517	-0.619084			530	BECN1	-1.02403	-0.538419	1.55903		531	MCL1	0.761524	1.91423	0.50961		530	ESR1	-0.193427	-0.327972	-0.0741258		531	BECN1	1.0553	-0.172084	-1.0467
532	ESR1	-0.688498	1.88611	0.136647		532	ATG5	1.41962	0.222855	0.160252			531	CTSB	0.161384	-0.0964104	0.392868		532	TNFRSF11B	2.88263	-0.438688	-0.425296		531	GAA	0.152426	0.684586	-0.519408		532	CTSB	0.355263	-0.843056	-0.948246
533	GAA	0.41315	1.07631	0.79596		533	ATG7	1.7712	-0.379995	-0.478816			532	CTSS	0.325296	-0.855383	1.5354		533	TRAF2	1.42042	0.953335	-0.0672537		532	HTT	1.80298	1.94348	-0.130196		533	CTSS	-0.162695	-0.425961	-0.632444
534	HTT	-1.51696	-0.259902	-0.0742925		534	BECN1	-0.403327	-0.0511125	-0.0804408			533	ESR1	-0.838317	1.15438	-0.691374		534	XIAP	-0.311709	1.03806	1.06084		533	IFNG	-0.351772	-0.342676	-0.376741		534	ESR1	-0.406606	-0.342173	-0.550649
535	IGF1	-0.408248	-0.408248	-0.408248		535	CTSB	-0.276703	1.14853	0.903847			534	GAA	1.01116	0.400285	-1.59888		535	APP	0.940092	1.70324	0.795614		534	IGF1	-0.391586	-0.420155	-0.386768		535	GAA	0.241842	-0.47135	0.0620079
536	IRGM1	-0.428431	-1.23668	1.66459		536	CTSS	-0.846564	0.981981	1.17501			535	HTT	-0.700819	-0.133377	-1.16834		536	ATG12	1.44239	-0.215342	-0.648052		535	MAP1LC3A	0.930327	1.45907	0.15367		536	HTT	1.56247	0.655995	3.56755
537	MAP1LC3A	-0.45055	0.0921153	-0.331206		537	ESR1	-0.817092	0.612408	1.45101			536	IGF1	-1.20255	0.243233	-0.445206		537	ATG16L1	0.220339	0.523249	-0.466006		536	MAPK8	0.806592	-0.84806	0.746223		537	IFNG	-0.343408	-0.344218	-0.33814
538	MAPK8	1.04348	-0.43368	1.47719		538	GAA	1.7222	-0.686852	-0.567393			537	IRGM1	-0.839848	-0.137497	1.57007		538	ATG3	2.14775	1.80601	-0.278181		537	NFKB1	-0.83454	-1.16869	0.212494		538	IGF1	-0.446544	-0.453494	-0.447398
539	NFKB1	-1.72782	0.519162	0.077128		539	HTT	0.0824344	-0.569851	-0.54438			538	MAP1LC3A	-0.193037	0.686485	-0.609821		539	ATG5	0.733463	0.038568	-0.63589		538	PIK3C3	0.457267	-0.257589	-1.07318		539	MAP1LC3A	1.12037	0.524953	1.8419
540	PIK3C3	-0.188067	-0.830885	-1.02289		540	IFNG	-0.923566	0.12937	1.49211			539	MAPK8	1.49416	0.520588	-0.980517		540	ATG7	0.634537	1.1315	-0.0720154		539	RPS6KB1	-0.0753343	-0.822936	0.387308		540	MAPK8	2.42436	-0.179568	1.43859
541	RPS6KB1	1.66295	-0.498746	0.353776		541	IGF1	0.0938973	0.912125	1.03386			540	NFKB1	-0.970181	0.433549	1.53422		541	BECN1	1.58513	0.277836	-0.698459		540	SNCA	0.270954	-0.760093	-0.744048		541	NFKB1	-0.32199	-0.507441	-0.460116
542	SNCA	-0.408248	-0.408248	-0.408248		542	IRGM1	-0.691502	-0.160772	1.49928			541	PIK3C3	1.74577	-0.649871	-0.202912		542	CTSB	1.11731	0.755964	0.480608		541	SQSTM1	1.43904	-0.734541	1.44785		542	PIK3C3	0.54132	-1.02246	1.58992
543	SQSTM1	1.05661	-0.141121	1.41129		543	MAP1LC3A	-1.44361	0.493943	1.10755			542	RPS6KB1	0.117983	0.578941	-0.966863		543	CTSS	-0.788075	-0.405978	-0.558961		542	ULK1	1.6538	1.34996	-0.443922		543	RPS6KB1	-0.150382	-0.709656	-0.0160915
544	ULK1	1.80749	0.419172	-0.361061		544	MAPK8	-0.64723	0.438605	-0.940268			543	SNCA	-0.827478	-0.474147	1.32838		544	ESR1	-0.47452	-0.651554	-0.380348		543	BMF	0.199155	-0.360315	-0.0997917		544	SNCA	-0.629213	-0.719749	-0.711651
545	9430015G10RIK	-0.841825	0.00684561	-0.135964		545	NFKB1	-1.59368	0.0286644	0.0926153			544	SQSTM1	-0.325925	-0.167058	0.0741827		545	GAA	-0.580263	1.41638	1.52917		544	CCDC103	0.582112	-0.266933	-0.231767		545	SQSTM1	0.785738	0.84372	0.584831
546	BMF	-1.83206	0.434612	0.799962		546	PIK3C3	1.59105	-0.0211278	-0.2161			545	ULK1	0.356041	-0.150096	-0.556641		546	HTT	-0.186858	-0.0264278	0.227354		545	COMMD4	0.673175	2.36761	0.0138895		546	ULK1	2.50696	-0.212479	1.59101
547	CCDC103	-1.05928	-0.777698	-0.177798		547	RPS6KB1	0.0822136	0.108826	-0.833117			546	9430015G10RIK	0.586521	-0.758714	-0.816605		547	IFNG	-0.377086	-0.377086	0.29813		546	DEFB1	-0.263052	-0.333452	-0.340723		547	BMF	3.48426	-0.0647792	-0.28118
548	COMMD4	1.45318	-1.20933	0.920598		548	SNCA	-0.671631	0.122383	-0.483302			547	BMF	0.198963	-0.472576	1.45293		548	IGF1	-0.166847	0.119506	-0.573046		547	DENND4A	-1.50244	-1.47615	-0.388612		548	CCDC103	-0.148905	-0.273083	-0.242132
549	DENND4A	0.110828	-0.134818	-0.413097		549	SQSTM1	0.729239	1.3465	-0.858024			548	CCDC103	-0.482728	0.0753464	1.69736		549	INS2	1.84281	-0.439526	-0.439526		548	DPYSL4	4.1607	-0.475249	-0.392712		549	COMMD4	0.318003	-0.384309	0.324447
550	EIF5B	0.802331	-1.27789	1.32115		550	ULK1	0.483803	-0.708722	-0.850179			549	COMMD4	0.263683	-0.376451	1.56508		550	IRGM1	0.356209	-0.534668	-1.17822		549	EIF5B	-0.0928359	2.41014	-0.283972		550	DEFB1	-0.481375	-0.481259	-0.522573
551	GALNT5	-0.408248	-0.408248	2.04124		551	9430015G10RIK	0.339939	0.993281	0.18555			550	DENND4A	-0.419055	-0.810552	1.25159		551	MAP1LC3A	-0.0978969	-0.489217	0.205355		550	FOXI1	-0.159877	-0.161607	-0.160995		551	DENND4A	-0.87974	-0.674001	-0.226021
552	GRB2	-0.014069	-0.0289087	1.90618		552	BMF	-1.66358	-0.153806	0.536162			551	EIF5B	-0.372048	-0.731825	1.71975		552	MAPK8	0.949236	0.0143942	-0.395172		551	GALNT5	3.37577	3.28448	1.25608		552	DPYSL4	1.7696	-0.668133	-0.67629
553	HSPBAP1	0.663087	-0.832215	1.73525		553	CCDC103	-1.08974	0.675762	0.8891			552	GALNT5	-0.473003	0.140269	0.760365		553	NFKB1	-0.581911	-0.0674924	0.0833529		552	GRB2	-0.848949	-0.979429	-1.01398		553	EIF5B	0.955635	-0.94535	0.547149
554	MAG	1.13713	-0.291403	0.141928		554	COMMD4	1.51123	0.0332034	0.256563			553	GRB2	0.382018	-0.55574	1.57652		554	PIK3C3	0.959744	1.26121	0.718743		553	HSPBAP1	-1.04278	-0.0169301	-1.19472		554	FOXI1	1.21259	-0.290577	0.0229761
555	PARP1	1.19487	-0.48897	-0.647363		555	DENND4A	1.64446	-0.449759	-0.938691			554	HSPBAP1	-0.0877016	-0.245006	1.72185		555	RPS6KB1	0.202176	0.291963	-0.234158		554	JPH3	1.35836	-0.260264	0.0972719		555	GALNT5	2.36278	0.413539	3.78169
556	PARP2	1.67143	-0.84219	0.0837733		556	EIF5B	1.40217	0.710716	-0.559515			555	KCNIP1	-0.335876	0.416964	-0.813491		556	SNCA	-0.288815	-0.288815	-0.288815		555	KCNIP1	-0.420513	4.14611	-0.441108		556	GRB2	-0.454628	-0.692102	-0.365336
557	PVR	0.167901	1.59467	0.234673		557	GALNT5	-0.628938	-0.628938	-0.00304196			556	MAG	-0.646842	0.313772	-0.646842		557	SQSTM1	3.00071	0.455457	-0.199797		556	MAG	-0.1892	4.55764	-0.437034		557	HSPBAP1	-0.294551	-0.998692	0.606287
558	RAB25	1.20357	-0.72539	0.607494		558	GRB2	1.36809	0.308406	-0.939133			557	PARP1	-0.188913	-0.0318183	-0.935842		558	ULK1	-0.0458132	1.41338	0.430087		557	PARP1	-0.0842133	0.927727	-0.370662		558	JPH3	-0.33412	-0.18353	-0.33412
559	S100A7A	-0.573995	-0.573995	1.92631		559	HSPBAP1	1.66499	0.201685	-0.534832			558	PARP2	0.885089	-0.518757	0.387808		559	9430015G10RIK	-0.48459	1.01059	-0.326045		558	PARP2	2.56309	0.614913	-0.385687		559	KCNIP1	-0.356195	-0.356195	2.53172
560	TXNL4B	1.94223	-0.31781	0.132044		560	KCNIP1	-0.447214	-0.447214	-0.447214			559	PVR	-1.03926	1.53855	-0.593147		560	BMF	0.132114	0.603686	1.7521		559	PVR	0.734086	2.15057	0.075039		560	MAG	-0.233437	-0.264701	0.294155
avg		0.186173	-0.274072	0.574319		561	MAG	0.771623	-0.84329	1.17367			560	RAB25	1.04176	-1.08121	0.13175		561	CCDC103	-0.414509	-0.499443	-0.493109		560	RAB25	3.05226	3.25505	1.69686		561	PARP1	-0.157718	-0.631901	-0.534982
						562	PARP1	1.7321	-0.397699	-0.144903			561	S100A7A	-0.358438	-0.495716	1.78466		562	COMMD4	1.32832	1.27169	-0.734549		561	S100A7A	5.38098	-0.270913	0.14538		562	PARP2	-0.0248362	-0.797034	1.30472
Proteostasis Score						563	PARP2	0.623146	-0.60566	-0.747273			562	TXNL4B	0.99931	0.54331	-1.03382		563	DEFB1	-0.283551	-0.292567	-0.283968		562	TXNL4B	-0.214197	-0.895348	-0.27961		563	PVR	0.891756	0.777545	3.09773
561	ATF6	0.564414	1.78462	-0.482923		564	PVR	-0.486821	0.33633	-0.885221			avg		-0.045326	-0.105422	0.241413		564	DENND4A	0.65368	-1.19236	-0.078258		avg		0.469053	0.276146	-0.263547		564	RAB25	1.2438	1.01527	1.74071
562	ATG9B	-0.47539	-0.47539	2.02037		565	RAB25	1.10105	0.275669	0.542924									565	DPYSL4	0.0499423	-0.514355	-0.514355								565	TXNL4B	-0.252648	-0.45173	-0.476274
563	BAG1	2.01458	-0.444259	-0.100179		566	S100A7A	-0.460177	-0.460177	-0.407864			Proteostasis						566	EIF5B	0.81698	1.32275	0.56913		Proteostasis						avg		0.532149	-0.388475	0.447431
564	BAG2	0.768374	-0.681544	1.66559		567	TXNL4B	-0.203363	-0.895937	-0.395525			563	ATF6	0.894092	-0.703974	0.0126886		567	FOXI1	-0.27735	-0.27735	-0.27735		563	ATF6	-1.45354	-0.852921	0.416425
565	BAG3	0.961421	-0.128063	0.885504		avg		0.119533	0.200091	-0.0768488			564	ATG9B	-0.521736	-0.41119	1.78491		568	GALNT5	-0.712115	-0.582261	-0.796217		564	ATG9B	0.633525	-0.2378	-0.384584		Proteostasis Score
566	BAG4	1.77917	-0.214899	0.203444									565	BAG1	1.29337	0.509989	-0.752293		569	GRB2	2.15233	0.463966	-0.716658		565	BAG1	1.179	2.14237	-0.448774		566	ATF6	1.09849	0.251873	1.95257
567	BAG5	-0.546251	-0.947077	0.300938		Proteostasis Score							566	BAG2	-0.196727	-0.112875	1.25557		570	HSPBAP1	1.50708	-0.124192	-0.656256		566	BAG2	-0.216531	0.018902	-0.686405		567	ATG9B	0.654788	-0.408026	-0.363802
568	CCND1	-1.07005	-0.282813	1.74999		568	ATF6	1.61091	0.211287	-0.744602			567	BAG3	-0.187807	0.207835	-1.38185		571	JPH3	3.25536	-0.334017	-0.334017		567	BAG3	0.178331	-0.145609	0.602784		568	BAG1	0.804142	-0.384613	0.541357
569	CCS	1.67983	-0.728272	0.509956		569	ATG9B	-0.56301	1.77493	-0.273959			568	BAG4	-0.0285876	-0.185577	0.989986		572	KCNIP1	-0.281441	-0.281441	-0.281441		568	BAG4	-0.0196161	-0.331876	-0.688261		569	BAG2	-0.126782	-0.663079	0.375594
570	CCT2	-0.436715	-0.376075	2.02984		570	BAG1	-0.967586	0.488054	1.22355			569	BAG5	0.324206	-1.02315	1.37453		573	MAG	-0.261149	-0.634933	-1.1331		569	BAG5	0.816521	2.9011	-0.45553		570	BAG3	0.230991	-0.0414002	0.131303
571	CCT3	-0.643023	-0.71101	1.92071		571	BAG2	-1.12212	0.507831	-0.380213			570	CCND1	-1.15682	0.98308	0.556284		574	PARP1	-0.643762	-0.0258165	-0.511984		570	CCND1	3.16299	1.70711	0.281832		571	BAG4	0.0617324	-1.23325	0.464102
572	CCT4	-0.168024	-0.992408	1.77402		572	BAG3	0.910573	-0.411152	-1.33471			571	CCS	-0.0430647	-0.988195	1.28504		575	PARP2	0.348368	0.475955	-0.901027		571	CCS	-0.0726546	0.428227	-0.758275		572	BAG5	1.18762	-0.722122	3.10303
573	CCT5	-0.873723	-0.746025	1.77694		573	BAG4	-1.56087	-0.334405	0.788952			572	CCT2	-0.401825	-0.707653	1.58357		576	PVR	2.6923	0.0746515	0.284892		572	CCT2	0.956981	-0.226024	-0.718976		573	CCND1	2.1645	0.455219	1.08524
574	CCT6B	-0.544375	-0.544375	-0.544375		574	BAG5	1.74237	-0.412511	-0.0838501			573	CCT3	-1.04016	-0.326598	1.27262		577	RAB25	1.6174	1.31998	-1.53826		573	CCT3	-0.200871	-0.232479	-0.822166		574	CCS	0.0584448	-0.921145	0.485854
575	CCT7	0.848944	-1.11521	1.34677		575	CCND1	-1.67858	0.802534	0.53154			574	CCT4	-0.849856	-0.986457	1.15077		578	S100A7A	3.30841	-0.357097	-0.236597		574	CCT4	0.621887	-1.79338	-1.68744		575	CCT2	1.05695	-1.33738	-0.206351
576	CREB3	1.7664	-0.7511	0.0633277		576	CCS	1.38142	-1.15977	0.148416			575	CCT5	-0.341353	-1.53682	1.10617		579	TXNL4B	0.122523	-0.376847	0.304099		575	CCT5	0.68701	-0.590312	-0.926291		576	CCT3	-0.215145	-1.28536	-0.578411
577	CRYAA	-0.408248	-0.408248	-0.408248		577	CCT2	0.718697	1.08549	-0.600843			576	CCT6A	-1.21378	-0.43503	1.30197		Avg		0.668414	0.254064	-0.17423		576	CCT6A	1.11609	1.1199	-0.857954		577	CCT4	-0.0508927	-1.428	-0.805705
578	CRYAB	1.67643	-0.86844	-0.238429		578	CCT3	0.737113	1.1633	-0.386933			577	CCT6B	-0.960386	1.40957	-0.960386								577	CCT6B	-0.539044	0.340694	0.150258		578	CCT5	0.445525	-1.69911	-0.111288
579	CTSD	0.449516	-0.797896	1.64822		579	CCT4	0.376077	1.58873	-0.555175			578	CCT7	-0.402168	-0.542288	-0.286199		Proteostasis Score						578	CCT7	0.183171	0.768673	-0.686642		579	CCT6A	1.10341	-1.48708	-0.788717
580	DAXX	-0.534767	-0.454816	1.83823		580	CCT5	-0.163749	1.67712	-0.028407			579	CREB3	1.4556	-0.514081	-0.682685		580	ATF6	0.866561	0.164438	-0.538483		579	CREB3	1.37151	2.06577	-0.531626		580	CCT6B	-0.521116	0.0620939	-0.380729
581	DDIT3	1.83624	0.376562	-0.113319		581	CCT6B	-0.760434	0.555186	1.49994			580	CRYAB	1.13761	-0.660774	-0.571775		581	ATG9B	2.76159	0.561542	-0.572979		580	CRYAA	-0.231449	-0.231449	-0.0938684		581	CCT7	-0.587385	-1.43939	-0.564541
582	DDIT4	0.0623931	-0.375493	1.97898		582	CCT7	1.24144	0.74215	-0.643731			581	CTSD	-0.458048	-0.298906	1.15484		582	BAG1	0.256157	0.320234	-0.0820009		581	CRYAB	-0.24586	1.0206	-0.337368		582	CREB3	1.17558	-1.02415	1.3595
583	DERL1	1.77498	-0.779885	0.567177		583	CREB3	1.7749	-0.268618	-0.395684			582	DAXX	-0.430681	-1.25635	0.654799		583	BAG2	0.328957	-0.137915	-0.835706		582	CTSD	-0.308843	-0.308843	-0.308843		583	CRYAB	-0.389574	-0.475492	1.32063
584	DNAJA1	-0.805641	-0.519451	1.89092		584	CRYAA	-0.69469	-0.69469	0.605833			583	DDIT3	-0.190772	-0.118644	0.128107		584	BAG3	1.16334	-0.02332	0.0319832		583	DAXX	0.885533	1.58029	-0.657013		584	CTSD	0.897562	-0.468308	-0.120378
585	DNAJA2	0.310187	-1.34632	0.986645		585	CRYAB	1.76428	-0.257966	-0.480736			584	DDIT4	-0.917	-0.228411	1.67612		585	BAG4	0.748585	0.933468	0.302276		584	DDIT3	-1.59928	-0.469102	1.01503		585	DAXX	-0.750279	-0.782291	-0.387705
586	DNAJA3	-0.778702	0.0887905	0.840518		586	CTSD	1.57572	0.225529	-0.537829			585	DERL1	-0.327772	1.56416	-1.20182		586	BAG5	1.47511	1.07062	-1.2841		585	DDIT4	-0.957408	-1.32701	-1.34017		586	DDIT3	-0.65103	0.385739	1.46728
587	DNAJA4	-0.0448046	0.62058	-1.95737		587	DAXX	1.14064	0.666877	-1.3686			586	DNAJA1	-0.640767	0.880666	0.903677		587	CCND1	1.52807	1.18056	-0.286628		586	DERL1	-0.514139	0.578038	-1.01712		587	DDIT4	-0.439239	-1.49518	-1.78949
588	DNAJB1	0.193486	-0.67513	0.974788		588	DDIT3	1.58897	-0.0503287	-0.702507			587	DNAJA2	0.229117	-1.36889	1.35489		588	CCS	0.0518109	0.939683	-0.792824		587	DNAJA1	-1.11985	-0.952195	-1.34632		588	DERL1	-0.179463	-1.0047	-0.605333
589	DNAJB11	1.91281	-0.787419	0.0626949		589	DDIT4	-1.56231	0.902951	-0.0826834			588	DNAJA3	-1.2925	0.217807	1.46621		589	CCT2	1.15658	0.6329	-1.11555		588	DNAJA2	-0.339105	0.172183	-1.50479		589	DNAJA1	-0.218798	-0.78011	-0.42064
590	DNAJB12	1.67343	-0.424458	-0.619371		590	DERL1	1.73289	-0.178499	-0.68249			589	DNAJA4	-0.331326	0.940066	-0.0187933		590	CCT3	1.11588	0.691282	-0.66846		589	DNAJA3	0.385714	-0.0479289	0.0706073		590	DNAJA2	-0.0949323	-1.4307	0.171894
591	DNAJB13	-0.573366	1.87303	-0.573366		591	DNAJA1	-1.65291	0.395129	-0.184093			590	DNAJB1	0.651191	-0.822863	-0.717207		591	CCT4	1.4803	0.336684	-1.08203		590	DNAJA4	-0.693105	-1.01584	-1.10244		591	DNAJA3	-0.44147	-0.131437	1.7428
592	DNAJB14	1.87535	-0.51967	-0.186297		592	DNAJA2	0.589064	1.32166	0.0104093			591	DNAJB11	-0.894673	0.794186	-0.507987		592	CCT5	1.02419	0.268484	-0.89675		591	DNAJB1	-0.510639	0.477871	-0.468367		592	DNAJA4	-0.244528	-0.488325	-0.66893
593	DNAJB2	1.86768	-0.210984	0.0623855		593	DNAJA3	0.923402	0.275249	-1.37417			592	DNAJB12	1.09264	-0.714019	0.707365		593	CCT6A	1.83148	-0.228704	-1.23952		592	DNAJB11	-0.137456	-0.177639	-1.27516		593	DNAJB1	-0.243681	0.0461059	0.100858
594	DNAJB5	-1.53624	0.612874	0.206294		594	DNAJA4	-1.25649	-0.74087	0.0921594			593	DNAJB13	1.7508	-0.0823512	-0.55615		594	CCT6B	0.995285	0.639435	1.23141		593	DNAJB12	-0.717447	-0.292969	-1.56458		594	DNAJB11	0.390591	-1.40748	-0.801526
595	DNAJB6	1.19986	-1.28768	0.988898		595	DNAJB1	-1.28553	1.28202	-0.638136			594	DNAJB14	-1.60369	0.272632	0.548414		595	CCT7	0.685334	-0.16025	-0.736123		594	DNAJB13	0.585148	-0.471092	-0.208177		595	DNAJB12	0.328481	-0.931034	1.33255
596	DNAJB9	0.694135	1.25807	-0.714684		596	DNAJB11	1.57112	0.043853	0.1158			595	DNAJB2	-0.171003	-0.642529	0.84478		596	CREB3	2.0371	1.70124	-0.724864		595	DNAJB14	-0.734939	-0.182101	0.332526		596	DNAJB13	0.377498	-0.301546	-0.279899
597	DNAJC1	1.39716	-0.617026	0.167888		597	DNAJB12	1.61194	-0.639968	-0.68837			596	DNAJB5	-0.196256	0.290099	1.47723		597	CRYAA	-0.48551	-0.556614	-0.514981		596	DNAJB2	1.55181	4.16495	-0.377316		597	DNAJB14	-0.390005	0.430387	1.06298
598	DNAJC10	0.478997	-0.456701	0.339669		598	DNAJB13	-0.898468	0.956699	1.16753			597	DNAJB6	-0.0985032	-1.20431	1.12672		598	CRYAB	2.28961	1.81277	-0.19252		597	DNAJB5	1.2615	-0.334976	-0.320999		598	DNAJB2	1.63399	0.292659	2.26053
599	DNAJC11	0.60941	-0.529565	1.77979		599	DNAJB14	1.70844	-0.418367	-0.784483			598	DNAJB9	-0.423143	1.68561	-0.63958		599	CTSD	2.11312	0.791376	0.0329064		598	DNAJB6	-0.207614	-1.21596	-1.79274		599	DNAJB5	1.35275	-0.56948	-0.507177
600	DNAJC12	-0.801277	0.129421	1.32737		600	DNAJB2	1.5464	-0.877164	-0.868359			599	DNAJC1	-0.881912	1.22326	0.880731		600	DAXX	2.16789	0.851497	-0.795419		599	DNAJB7	-0.272379	-0.0100492	-0.119723		600	DNAJB6	0.028612	-1.50264	-0.153372
601	DNAJC13	-1.49409	-0.525089	0.856551		601	DNAJB5	-1.746	0.412794	0.230813			600	DNAJC10	-0.806398	-0.659935	1.63087		601	DDIT3	2.88573	0.705076	-0.37186		600	DNAJB9	-0.800144	-0.598676	-0.647114		601	DNAJB7	-0.452994	-0.339757	-0.452994
602	DNAJC14	1.73129	-0.926697	-0.156692		602	DNAJB6	1.66761	0.160154	-0.45339			601	DNAJC11	-0.981639	-0.0589055	1.55584		602	DDIT4	0.419184	-0.236893	-0.466007		601	DNAJC1	-0.640557	-0.42553	-0.226165		602	DNAJB9	-0.18553	0.0333904	0.218723
603	DNAJC15	-1.14785	-0.220574	0.299485		603	DNAJB9	1.01253	1.01027	-0.815468			602	DNAJC12	-0.408455	1.5782	-0.543472		603	DERL1	1.84269	0.845433	0.40767		602	DNAJC10	0.79082	-0.0658156	-0.823794		603	DNAJC1	-0.262301	-0.756324	0.730296
604	DNAJC16	1.45647	0.763371	-1.07103		604	DNAJC1	1.17528	-0.797994	-0.674657			603	DNAJC13	-1.31409	-0.561582	1.02409		604	DNAJA1	0.668512	-0.142985	-0.487027		603	DNAJC11	1.37064	0.00380451	-0.34816		604	DNAJC10	0.990802	-0.890313	-0.13273
605	DNAJC17	0.411315	-0.988039	1.79154		605	DNAJC10	1.24125	0.903306	-0.74517			604	DNAJC14	1.1114	0.780681	-0.938866		605	DNAJA2	1.77228	0.126605	-1.13869		604	DNAJC12	-0.117256	-0.278187	-0.230691		605	DNAJC11	0.891072	-0.515189	2.83459
606	DNAJC18	-0.434026	-0.563005	1.19636		606	DNAJC11	1.41818	-0.0363609	-0.883754			605	DNAJC15	-0.441137	0.777037	0.299974		606	DNAJA3	1.45296	0.0587893	-0.184788		605	DNAJC13	1.94147	-0.126595	-1.31465		606	DNAJC12	-0.137594	-0.962657	-0.981678
607	DNAJC19	0.700922	-0.764996	-0.35554		607	DNAJC12	-0.879582	0.768227	1.17877			606	DNAJC16	-0.644202	0.802893	-1.42208		607	DNAJA4	-0.581063	-0.687946	-0.471069		606	DNAJC14	-0.582327	-0.498625	-0.541565		607	DNAJC13	0.955658	-0.602864	0.838045
608	DNAJC21	-1.64659	0.322247	-0.210929		608	DNAJC13	0.642674	-0.393718	-0.964836			607	DNAJC17	0.514655	0.417485	-1.74569		608	DNAJB1	0.7539	-0.516348	-1.13328		607	DNAJC15	3.23843	0.820107	-0.143978		608	DNAJC14	-0.409488	-1.11168	0.217865
609	DNAJC3	1.92458	0.02198	-0.779773		609	DNAJC14	0.973254	-1.47195	-0.319035			608	DNAJC18	0.677306	-0.218911	-1.30611		609	DNAJB11	0.543739	0.848892	-0.503061		608	DNAJC16	0.690367	1.6644	-0.198191		609	DNAJC15	2.71345	-0.203104	1.33856
610	DNAJC4	1.89093	-0.976732	0.0852852		610	DNAJC15	-0.441427	0.473048	1.16632			609	DNAJC19	-0.12784	-0.237682	0.441913		610	DNAJB12	1.6224	1.87426	-0.316571		609	DNAJC17	0.599633	-0.890294	-0.878778		610	DNAJC16	0.843673	-0.298161	1.59863
611	DNAJC5	1.54875	-0.805436	0.543906		611	DNAJC16	0.648497	-0.894014	0.618471			610	DNAJC21	-1.44611	0.903246	-0.22761		611	DNAJB13	-0.611965	-0.577799	-0.587456		610	DNAJC18	-0.545007	-0.446736	-0.548132		611	DNAJC17	-0.242079	-1.04669	0.411371
612	DNAJC5B	-1.39529	1.15048	1.04433		612	DNAJC17	1.61651	0.262183	-0.631624			611	DNAJC3	0.0442251	-0.370313	-1.18866		612	DNAJB14	-0.886353	0.478072	-0.315898		611	DNAJC19	-0.0434995	1.22361	0.245856		612	DNAJC18	0.305999	-0.686438	0.991087
613	DNAJC7	0.0524145	-0.976466	1.12588		613	DNAJC18	1.36966	0.540817	-0.0873202			612	DNAJC4	0.443902	-0.00381353	1.12194		613	DNAJB2	0.365564	-0.0605544	-0.403929		612	DNAJC21	0.39671	1.86062	1.1323		613	DNAJC19	0.918346	0.648562	1.22345
614	DNAJC8	1.41071	-1.33378	0.336283		614	DNAJC19	0.469978	-0.168447	1.33596			613	DNAJC5	0.284089	-0.400646	-0.607413		614	DNAJB5	1.5702	2.44142	0.450021		613	DNAJC3	-0.88308	-1.33027	-0.893818		614	DNAJC21	0.993982	2.09266	0.874822
615	DNAJC9	-0.647883	-0.173703	-0.275575		615	DNAJC21	-0.735109	0.0225612	0.784765			614	DNAJC5B	0.193839	0.746693	-1.03347		615	DNAJB6	0.747936	0.0363865	-0.914772		614	DNAJC4	-0.299981	-0.171042	-0.740616		615	DNAJC3	1.17148	-0.788784	0.0958835
616	EDEM2	1.97185	-0.826685	-0.319637		616	DNAJC3	1.78639	-0.490848	-0.403488			615	DNAJC7	-1.35814	-0.667078	1.14998		616	DNAJB7	-0.598813	-0.598813	0.102158		615	DNAJC5	1.69505	0.431074	-0.0223254		616	DNAJC4	-0.289887	-0.102927	-0.816098
617	EIF2AK2	0.492742	-1.09236	-0.0800475		617	DNAJC4	1.64367	-0.0762203	-0.0534517			616	DNAJC8	-0.771549	-1.10153	1.27409		617	DNAJB9	0.926221	-0.289644	-0.0144675		616	DNAJC5B	0.196165	-0.357466	-0.535684		617	DNAJC5	1.99179	0.702928	1.01526
618	EIF2S1	-0.195951	-0.837204	1.81384		618	DNAJC5	1.47165	0.590725	-0.691027			617	DNAJC9	-0.862183	-0.0818028	-0.341303		618	DNAJC1	-0.0338877	0.349464	0.150372		617	DNAJC7	-0.189548	-1.56652	-1.82523		618	DNAJC5B	-0.1359	-0.460507	-0.48001
619	FAF2	-1.15619	-0.610973	1.55931		619	DNAJC5B	-0.980152	1.37009	0.178309			618	EDEM2	-0.339132	-0.245459	1.32935		619	DNAJC10	0.715176	-0.242378	-0.85847		618	DNAJC8	-0.751573	-0.152986	-0.863668		619	DNAJC7	0.00124706	-0.921562	0.219363
620	FBXO6	0.80778	-0.621853	0.859949		620	DNAJC7	0.550614	1.152	-0.661072			619	EIF2AK2	0.174712	0.170243	-1.70137		620	DNAJC11	1.5714	1.14635	-0.540034		619	DNAJC9	-0.090975	1.49874	-0.701109		620	DNAJC8	0.420927	-0.776088	-0.829943
621	HSF1	1.41992	-1.38149	0.628432		621	DNAJC8	1.64734	0.0172446	-0.116252			620	EIF2S1	-0.99321	-0.543015	1.4522		621	DNAJC12	-0.537545	-0.755492	-0.645993		620	EDEM2	0.419245	0.463519	-1.14521		621	DNAJC9	-0.172017	-0.726715	-0.45299
622	HSF2	-0.540336	-0.00552181	1.76695		622	DNAJC9	-1.43456	1.11896	0.720924			621	FAF2	-1.66538	0.0101249	1.002		622	DNAJC13	0.411101	0.691456	-0.277636		621	EIF2AK2	1.2278	0.499154	-1.55641		622	EDEM2	0.696141	-0.789655	0.0579602
623	HSF4	-1.46193	1.23577	-0.8322		623	EDEM2	1.68009	0.0932306	-0.324704			622	FBXO6	1.59167	-0.107869	-0.662947		623	DNAJC14	0.949831	1.34278	0.806484		622	EIF2S1	-0.23722	0.000363831	-0.378726		623	EIF2AK2	0.426776	-1.72842	0.819342
624	HSP90AA1	0.108518	-0.0720304	0.745158		624	EIF2AK2	0.617495	0.997147	0.534849			623	HSF1	-0.383546	-0.887852	1.5714		624	DNAJC15	-0.348511	-0.499407	-0.862156		623	FAF2	0.631106	0.340271	1.29112		624	EIF2S1	-0.380087	-0.951387	0.138935
625	HSP90AB1	0.306945	-0.599522	1.74097		625	EIF2S1	0.14397	1.52607	0.13042			624	HSF2	0.749417	-1.3521	1.07658		625	DNAJC16	-0.0797576	-0.500222	-0.237639		624	FBXO6	-0.60842	-0.186965	-0.415943		625	FAF2	1.70478	0.313801	1.07621
626	HSP90B1	-0.143789	0.113224	-0.530674		626	FAF2	1.71333	-0.443493	-0.00864148			625	HSF4	-0.0527082	0.512803	-1.63264		626	DNAJC17	0.881851	2.38336	-0.177881		625	HSF1	-0.0309564	-0.460957	-0.745762		626	FBXO6	-0.216776	-0.329205	-0.494611
627	HSPA14	-0.925086	-0.303282	0.11903		627	FBXO6	1.7255	0.00127677	-0.449126			626	HSP90AA1	-0.663846	-1.39477	0.829163		627	DNAJC18	0.656045	0.35449	-0.467661		626	HSF2	0.898938	0.135559	0.128503		627	HSF1	-0.105491	-1.19743	0.938866
628	HSPA1A	-0.569581	1.56932	0.880907		628	HSF1	1.69896	-0.286343	-0.893144			627	HSP90AB1	-0.53258	-1.24224	1.40143		628	DNAJC19	-0.278006	0.0720451	-1.32089		627	HSF4	0.308459	1.48868	1.24919		628	HSF2	-0.0566426	0.0801812	0.682836
629	HSPA1B	-0.820258	1.95231	0.0841096		629	HSF2	1.35338	0.749527	-0.487455			628	HSP90B1	-0.74137	0.896554	-0.401952		629	DNAJC21	0.742826	0.232752	0.755787		628	HSP90AA1	-0.485838	0.395981	-1.78967		629	HSF4	0.678572	2.15987	0.222079
630	HSPA1L	-1.09878	1.03056	0.335695		630	HSF4	-1.43	-0.405468	0.100499			629	HSPA1A	-0.765096	1.37021	-0.0685952		630	DNAJC3	-0.513862	0.516552	0.0669192		629	HSP90AB1	-0.225012	1.47773	-1.00024		630	HSP90AA1	-0.115255	-0.828369	-0.727914
631	HSPA2	0.855385	-0.896836	-0.318171		631	HSP90AA1	1.34492	0.3987	-1.21042			630	HSPA1B	-0.900924	-0.258549	1.22292		631	DNAJC4	1.1962	2.13012	-1.25881		630	HSP90B1	0.0132438	-0.274616	-0.474032		631	HSP90AB1	0.113376	-0.882443	-0.106283
632	HSPA4	1.77414	-0.610797	0.0413558		632	HSP90AB1	0.988645	0.632829	-1.3813			631	HSPA1L	-0.467605	-0.384891	-0.467605		632	DNAJC5	2.28946	0.914562	-0.0208652		631	HSPA14	-0.552823	-1.13358	-1.06165		632	HSP90B1	0.279407	-0.970658	-1.42071
633	HSPA4L	0.992993	-0.255406	-0.325856		633	HSP90B1	-0.471013	0.381392	0.875016			632	HSPA2	-0.511655	-0.341011	0.476299		633	DNAJC5B	-0.608801	-0.108377	-0.511415		632	HSPA1A	0.0962217	-0.951998	-1.24822		633	HSPA14	-0.734945	-0.924351	0.293522
634	HSPA5	0.202431	0.327156	0.548651		634	HSPA14	1.59952	0.338282	-0.57926			633	HSPA4	-1.38505	-0.436832	1.27487		634	DNAJC7	-0.0317587	0.212052	-0.883787		633	HSPA1B	-0.0409173	-0.0427279	-0.706373		634	HSPA1A	-0.0757747	-0.15652	-0.484026
635	HSPA5	0.202431	0.327156	0.548651		635	HSPA1A	-1.03876	1.44064	-0.820163			634	HSPA4L	-0.564455	-0.535995	-0.415597		635	DNAJC8	0.703562	0.729785	-0.316736		634	HSPA1L	-0.712128	-0.286291	-0.582173		635	HSPA1B	-0.313135	-0.0739223	-0.482291
636	HSPA8	-0.985007	-0.471894	1.66234		636	HSPA1B	-0.833784	-0.104283	-0.742348			635	HSPA5	-1.41768	0.860398	0.262908		636	DNAJC9	0.853352	-0.197903	-0.430991		635	HSPA2	-0.218278	-0.432096	-0.464107		636	HSPA1L	-1.06348	-0.560202	-0.0952659
637	HSPA9	-0.468866	-0.442762	1.70753		637	HSPA2	0.243361	0.844017	-0.958054			636	HSPA5	-1.41768	0.860398	0.262908		637	EDEM2	-0.535598	-0.116125	-0.626881		636	HSPA4	0.866144	-0.555142	-0.92193		637	HSPA2	-0.310619	-0.431192	-0.47597
638	HSPB1	0.950022	-0.264213	1.31058		638	HSPA4	1.65026	0.102146	-0.830212			637	HSPA8	-1.22139	-0.767273	0.721814		638	EIF2AK2	0.80151	0.356886	-0.940822		637	HSPA4L	0.389619	-0.147321	-0.25576		638	HSPA4	0.378616	-0.611488	-0.5424
639	HSPB2	1.18629	-1.00627	-0.224093		639	HSPA4L	0.99936	0.0506296	-1.17982			638	HSPA9	-1.64507	-0.151574	0.951255		639	EIF2S1	2.08104	0.363703	-0.972148		638	HSPA5	-0.217424	0.521465	0.636149		639	HSPA4L	0.0280645	-0.367771	-0.577087
640	HSPB6	-0.962228	-0.464936	0.154747		640	HSPA5	1.50604	0.552053	-0.598738			639	HSPB1	-0.0273292	-0.891179	1.6506		640	FAF2	1.39835	0.980099	-0.465158		639	HSPA5	-0.217424	0.521465	0.636149		640	HSPA5	0.377012	-0.309689	-0.364925
641	HSPB7	-0.437892	-0.437892	-0.437892		641	HSPA5	1.50604	0.552053	-0.598738			640	HSPB2	1.34577	-0.248307	-1.18817		641	FBXO6	2.23717	0.579942	-0.531958		640	HSPA8	-0.555564	-0.694123	-1.29604		641	HSPA5	0.377012	-0.309689	-0.364925
642	HSPB8	1.9054	-0.207309	-0.124108		642	HSPA8	-1.44781	1.17367	-0.396233			641	HSPB6	-1.39958	-0.555177	0.892027		642	HSF1	1.11178	-0.0061028	-0.559633		641	HSPA9	-1.22276	-1.42917	-0.979311		642	HSPA8	-0.472297	-0.727707	-1.13612
643	HSPB8	1.9054	-0.207309	-0.124108		643	HSPA9	-0.500846	1.09315	-0.704477			642	HSPB8	0.535185	-0.441498	-0.713781		643	HSF2	0.365282	-0.294651	-0.552268		642	HSPB1	1.05938	0.691017	0.207631		643	HSPA9	-0.812558	-0.730942	-0.225074
644	HSPD1	-0.619024	-0.596529	1.48422		644	HSPB1	0.258308	0.822679	-1.67911			643	HSPB8	0.535185	-0.441498	-0.713781		644	HSF4	0.120059	-0.145008	1.84288		643	HSPB2	-0.318586	-0.307783	-0.357393		644	HSPB1	1.56182	0.240205	0.64475
645	HSPE1	-0.643488	0.199885	1.72969		645	HSPB2	1.69832	-0.177218	-0.0502384			644	HSPD1	-1.42343	-0.0209159	0.45572		645	HSP90AA1	0.670334	-0.0017467	-0.743102		644	HSPB3	-0.3154	-0.24315	-0.3154		645	HSPB2	-0.430953	-0.427351	-0.447967
646	HSPH1	-0.0656948	-0.739702	1.69248		646	HSPB6	-1.34151	1.23889	0.651538			645	HSPE1	-1.01491	0.0883106	0.949056		646	HSP90AB1	0.803375	0.256759	-1.64242		645	HSPB6	-0.3401	-0.3401	-0.320415		646	HSPB3	-0.327599	-0.296701	-0.327599
647	JKAMP	1.11586	-0.9227	1.0686		647	HSPB7	-0.688475	-0.688475	1.50442			646	HSPH1	-0.517165	-1.03988	1.19787		647	HSP90B1	-0.568817	0.257157	-0.179242		646	HSPB7	-0.24436	-0.0466512	-0.233116		647	HSPB6	-0.439442	-0.432001	-0.437359
648	MANF	0.385897	-0.0271452	-0.132366		648	HSPB8	0.646589	1.35629	-0.92333			647	JKAMP	0.225665	-0.291948	1.59383		648	HSPA1A	1.76567	-0.0979328	0.0468933		647	HSPB8	0.0468416	1.42919	1.31534		648	HSPB7	-0.222912	-0.235536	-0.080124
649	MFN2	0.0844919	-0.535632	-1.12922		649	HSPB8	0.646589	1.35629	-0.92333			648	MANF	-1.45041	0.630754	0.256059		649	HSPA1B	0.353556	-0.126046	0.443864		648	HSPB8	0.0468416	1.42919	1.31534		649	HSPB8	-0.0777435	0.138763	1.24542
650	OPTN	-1.63375	1.31981	-0.238348		650	HSPD1	-1.26884	1.47275	-0.232384			649	MFN2	0.525455	0.491516	-0.697413		650	HSPA1L	2.02298	0.492751	0.474628		649	HSPD1	-1.31233	-1.7834	-1.25324		650	HSPB8	-0.0777435	0.138763	1.24542
651	PDIA2	2.04042	-0.427803	-0.35489		651	HSPE1	-1.58308	0.624127	0.498317			650	OPTN	-1.25118	0.420705	-0.755404		651	HSPA2	-0.572373	-0.424676	-0.559668		650	HSPE1	-0.704439	-0.394977	-1.22379		651	HSPD1	-0.791857	-0.472426	-0.817549
652	PDIA3	0.89627	-0.750972	1.50859		652	HSPH1	0.59943	-0.998393	-1.17328			651	PDIA2	-0.447214	-0.447214	1.78885		652	HSPA4	1.77165	1.16542	-0.335799		651	HSPH1	-0.5912	-1.6196	-0.924458		652	HSPE1	-0.277723	-0.596712	-0.689255
653	PDIA4	0.520337	-1.25549	1.47055		653	JKAMP	1.74761	-0.603679	-0.089201			652	PDIA3	-0.901055	0.130007	0.913406		653	HSPA4L	-0.777252	-0.370228	-0.605205		652	JKAMP	0.102	1.00214	-1.38199		653	HSPH1	-0.481217	-0.499674	-0.471641
654	PFDN1	0.4387	-1.71861	1.06376		654	MANF	-0.0375603	0.572559	1.18052			653	PDIA4	-1.16174	0.285681	1.12756		654	HSPA5	0.861363	-0.176221	-0.767144		653	MANF	0.803482	-0.729757	-0.914996		654	JKAMP	0.691999	-1.00483	1.61655
655	PFDN2	-0.975024	-0.682376	1.80924		655	MFN2	0.466977	-0.847352	-0.275573			654	PFDN1	1.33285	-0.960822	-0.945517		655	HSPA5	0.861363	-0.176221	-0.767144		654	MFN2	1.23262	4.63289	0.0850132		655	MANF	0.76814	-1.1533	-0.945612
656	PPP1R15A	1.78913	0.186936	-0.199699		656	OPTN	-1.7702	0.520808	0.247921			655	PFDN2	-1.20826	0.0848728	-0.613851		656	HSPA8	1.03732	-0.120872	-0.537538		655	OPTN	0.691027	-0.0531993	-1.34519		656	MFN2	2.14105	0.0678682	3.3926
657	PSMA1	0.00639465	-1.22063	1.43707		657	PDIA2	-0.447214	-0.447214	-0.447214			656	PPP1R15A	0.386165	-0.304692	0.835122		657	HSPA9	2.03779	-0.422437	-0.507635		656	PDIA2	-0.289947	-0.289947	-0.222832		657	OPTN	0.217581	-1.42597	0.335831
658	PSMA4	0.903886	-1.49316	1.07296		658	PDIA3	1.51647	0.0788538	0.151265			657	PSMA1	-0.870087	0.332847	0.734034		658	HSPB1	2.49519	0.147648	-0.494993		657	PDIA3	-0.652113	-0.416476	-0.990765		658	PDIA2	0.112972	-0.187673	-0.192904
659	PSMA5	0.353037	-1.12346	1.67206		659	PDIA4	1.5845	-1.01809	-0.326168			658	PSMA4	-0.61894	-0.398427	1.36153		659	HSPB2	2.37431	1.5315	0.284754		658	PDIA4	1.47725	-0.0442395	-0.325159		659	PDIA3	0.295996	-1.03306	-0.642706
660	PSMA7	0.394165	-1.26847	1.58346		660	PFDN1	0.589703	0.692322	0.816025			659	PSMA5	-1.19279	-0.847541	1.23505		660	HSPB6	0.508857	-0.728844	0.179806		659	PFDN1	0.437827	2.90966	-0.226701		660	PDIA4	1.30137	-0.769337	-1.18387
661	PSMB1	-0.851438	-1.29813	1.4629		661	PFDN2	-0.816615	1.30319	0.824954			660	PSMA7	-0.683093	0.324806	1.07207		661	HSPB7	-0.27735	-0.27735	-0.27735		660	PFDN2	-0.902016	-0.43326	-0.683874		661	PFDN1	1.01233	-0.563594	2.91073
662	PSMB2	0.24467	-1.54309	1.43337		662	PPP1R15A	1.3086	0.309116	-1.13732			661	PSMB1	-1.03022	-0.301416	1.6511		662	HSPB8	1.43361	0.485999	-0.391459		661	PPP1R15A	-1.11414	-0.225751	-0.173483		662	PFDN2	0.319838	-0.692234	-0.126782
663	PSMB3	0.169094	-1.44423	1.5056		663	PSMA1	0.773051	0.981326	0.346513			662	PSMB2	-0.731007	-0.492906	1.26872		663	HSPB8	1.43361	0.485999	-0.391459		662	PSMA1	-0.876399	-0.902726	-0.847722		663	PPP1R15A	-0.186345	-0.658833	0.712341
664	PSMB4	-0.407514	-1.11505	1.49086		664	PSMA4	0.429453	1.01304	0.691523			663	PSMB3	-1.20016	0.236586	0.826423		664	HSPD1	0.704639	-0.718295	-1.24899		663	PSMA4	-0.492567	0.51118	-1.07468		664	PSMA1	-0.0142081	-1.0417	0.637644
665	PSMB5	0.851691	-1.50833	1.15989		665	PSMA5	-0.54992	1.55735	0.449279			664	PSMB4	-0.408913	0.507459	-0.29434		665	HSPE1	1.43553	-0.654568	-1.82254		664	PSMA5	0.744988	0.314078	-0.867192		665	PSMA4	0.343037	-0.913613	0.396541
666	PSMB6	0.17526	-1.44894	0.920306		666	PSMA7	0.937777	0.698207	0.488582			665	PSMB5	-1.24819	0.281397	1.26595		666	HSPH1	-0.289915	-0.712529	-0.791363		665	PSMA7	-0.00675702	0.152955	-1.60065		666	PSMA5	0.0635583	-1.09867	-0.342721
667	PSMC1	1.56146	-1.05301	0.637263		667	PSMB1	-1.04225	0.975353	0.836604			666	PSMB6	-1.18548	0.23861	0.539794		667	JKAMP	0.895882	0.441524	-0.542073		666	PSMB1	-1.17344	0.437171	-1.11991		667	PSMA7	0.339331	-1.50168	-0.141668
668	PSMC3	0.572525	-1.41765	1.31223		668	PSMB2	0.536908	0.983548	0.639558			667	PSMC1	0.160279	-0.644137	1.1054		668	MANF	0.229908	-0.569791	-1.01026		667	PSMB2	0.670725	1.77014	-0.815848		668	PSMB1	-0.363524	-1.73907	0.196401
669	PSMD1	-0.840316	-0.508546	1.60858		669	PSMB3	0.64582	0.610445	0.723808			668	PSMC3	-1.2095	-0.35677	0.966504		669	MFN2	0.356654	0.097168	-0.353365		668	PSMB3	-0.52153	-0.0848878	-1.27342		669	PSMB2	0.775308	-1.31005	0.523205
670	PSMD11	-0.532798	-0.912185	1.85593		670	PSMB4	-0.128563	1.23672	0.751726			669	PSMD1	-1.1798	0.249432	0.92425		670	OPTN	1.96126	0.186552	1.10812		669	PSMB4	-0.730845	0.965424	-1.52728		670	PSMB3	0.285552	-1.57723	-0.874163
671	PSMD12	0.52308	-1.20843	1.65024		671	PSMB5	1.28914	0.481669	0.237466			670	PSMD11	-0.542411	-0.435406	1.78321		671	PDIA2	-0.413096	-0.663657	-0.520652		670	PSMB5	0.571046	0.981367	0.177383		671	PSMB4	1.39594	-0.631725	0.159188
672	PSMD14	-0.197738	-1.05224	1.10592		672	PSMB6	0.818126	0.954712	0.360832			671	PSMD12	-0.967613	-0.356656	1.4813		672	PDIA3	1.02749	0.522418	-1.52709		671	PSMB6	0.0139489	0.91678	-0.440366		672	PSMB5	0.619523	-0.370283	0.631673
673	PSMD7	0.961178	-1.24333	1.38455		673	PSMC1	1.71165	0.00771778	-0.370726			672	PSMD14	-1.41574	0.0196771	0.990229		673	PDIA4	-0.621987	-0.597162	-1.01751		672	PSMC1	0.140297	-0.564335	-1.2136		673	PSMB6	0.62017	-1.07121	0.882536
674	SERP1	1.9051	0.137976	-0.846612		674	PSMC3	1.65234	0.156113	-0.281165			673	PSMD7	-0.866842	0.214536	0.204121		674	PFDN1	1.20881	0.790233	-0.335341		673	PSMC3	0.368381	2.10613	-0.743789		674	PSMC1	0.323521	-1.33634	1.46803
675	SERP2	-0.948497	-0.778889	0.581691		675	PSMD1	1.28155	0.795155	-0.268497			674	SERP1	-1.22404	1.481	-0.460547		675	PFDN2	1.71179	-0.463257	-0.404093		674	PSMD1	1.41802	1.13191	-0.641551		675	PSMC3	-0.222593	-1.21525	0.954559
676	SERPINH1	0.763922	-1.23229	1.21386		676	PSMD11	0.603617	1.19167	-0.639945			675	SERP2	-0.99992	0.0981275	1.25288		676	PPP1R15A	2.89428	0.632081	-0.590947		675	PSMD11	0.757848	1.79775	-0.506361		676	PSMD1	0.590597	-1.36277	0.608705
677	SIL1	1.48662	0.760237	-0.542099		677	PSMD12	1.08894	0.994462	-0.311623			676	SERPINH1	1.06555	-1.15214	0.753451		677	PSMA1	1.71316	0.22518	-1.46313		676	PSMD12	-1.37798	-1.37619	-0.305452		677	PSMD11	0.601572	-0.845728	1.28816
678	SQSTM1	1.05661	-0.141121	1.41129		678	PSMD14	0.534708	0.766125	0.727063			677	SIL1	-0.196478	1.53119	-0.556142		678	PSMA4	1.9344	1.03886	-0.986301		677	PSMD14	1.47331	0.781004	-0.418768		678	PSMD12	-0.0692546	-0.764223	0.795169
679	TCP1	-0.791065	-0.349389	1.54973		679	PSMD7	0.504885	1.27542	-0.027737			678	SQSTM1	-0.325925	-0.167058	0.0741827		679	PSMA5	1.89524	0.375406	-1.68675		678	PSMD7	-0.445433	-0.66869	-1.81186		679	PSMD14	0.437006	-1.03319	0.621874
680	TGM2	1.93997	-0.712657	0.143879		680	SERP1	-0.239365	0.512112	1.33587			679	TCP1	-0.83741	-0.988796	1.45379		680	PSMA7	1.88891	0.117134	-1.30466		679	SERP1	-1.30116	-0.976943	0.859805		680	PSMD7	0.189445	-1.90075	-0.247242
681	THBS1	-0.0127245	1.58522	0.684272		681	SERP2	-0.845324	1.51846	0.439877			680	TGM2	-0.270724	-0.745207	1.38295		681	PSMB1	1.85586	1.00005	-0.57188		680	SERP2	0.187824	-0.386761	0.842528		681	SERP1	-0.679933	0.826657	-1.08535
682	TMED2	1.7343	-1.20322	0.367653		682	SERPINH1	1.62208	-0.423887	-0.829332			681	THBS1	-0.568978	0.0873266	1.70068		682	PSMB2	1.57345	0.443524	-1.51435		681	SERPINH1	0.532404	0.692951	0.235355		682	SERP2	-0.0310752	0.247693	-0.522223
683	TMTC4	0.214007	-0.789203	1.59592		683	SIL1	1.67193	-0.384391	-0.0923074			682	TMED2	-1.15157	0.26055	1.20949		683	PSMB3	2.17732	0.89254	-0.621392		682	SIL1	0.378987	0.141593	0.839942		683	SERPINH1	0.664972	-0.0225117	0.254946
684	TOR1A	-0.0563229	-1.12597	1.17374		684	SQSTM1	0.729239	1.3465	-0.858024			683	TMTC4	-0.314473	-1.14492	0.736278		684	PSMB4	2.32322	0.0700689	-0.515418		683	SQSTM1	1.43904	-0.734541	1.44785		684	SIL1	0.77212	1.05954	-0.19035
685	TRAM1	-1.28595	0.784924	0.570386		685	TCP1	-0.50798	1.76561	-0.409712			684	TOR1A	1.57509	-0.11733	-1.15096		685	PSMB5	1.61979	0.0651946	-1.14964		684	TCP1	-1.12874	-1.58491	-1.8058		685	SQSTM1	0.785738	0.84372	0.584831
686	UBXN4	0.357667	-0.699383	1.82552		686	TGM2	1.77987	-0.398535	-0.519129			685	TRAM1	0.805246	0.535986	-0.409397		686	PSMB6	0.756172	0.283719	-0.799994		685	TGM2	-0.242287	-0.771746	-0.656648		686	TCP1	-0.632534	-1.25891	-0.358349
avg		0.328706	-0.437176	0.685602		687	THBS1	-0.905726	1.30773	-0.422956			686	UBXN4	-0.371227	-0.0732028	0.978739		687	PSMC1	1.80012	1.1091	-0.555292		686	THBS1	0.303128	-0.737956	-0.677925		687	TGM2	0.22874	-0.578228	-0.944068
						688	TMED2	0.695688	0.913734	0.491001			avg		-0.405967	-0.10122	0.452118		688	PSMC3	1.91321	1.02703	-0.820139		687	TMED2	1.36433	0.628778	-0.591532		688	THBS1	0.580139	-0.656374	-0.670076
						689	TMTC4	0.337943	-0.262656	-0.959531									689	PSMD1	1.04676	1.19075	-0.578347		688	TMTC4	3.23983	-0.144306	-0.881367		689	TMED2	0.552437	-0.145548	0.454112
						690	TOR1A	1.41459	0.109564	-0.360716									690	PSMD11	2.19012	0.578902	-0.394888		689	TOR1A	1.08503	0.982323	-1.27782		690	TMTC4	2.85207	-0.551616	1.30933
						691	TRAM1	0.215563	0.442568	1.05484									691	PSMD12	2.18975	1.02808	-1.33565		690	TRAM1	3.9139	2.3786	0.380618		691	TOR1A	0.55214	-1.24159	0.908559
						692	UBXN4	1.60204	0.244185	-0.727906									692	PSMD14	1.25162	0.15415	-1.297		691	UBXN4	-0.535222	-0.618714	-1.94016		692	TRAM1	3.31797	0.201006	1.81107
						avg		0.480111	0.410558	-0.146653									693	PSMD7	1.85255	0.633121	-1.03247		avg		0.146276	0.156474	-0.527365		693	UBXN4	1.17762	-2.1488	0.255015
																			694	SERP1	0.649697	0.819903	-0.44387								avg		0.3202	-0.585627	0.232214
																			695	SERP2	1.12718	-0.903567	-0.735976
																			696	SERPINH1	1.24936	2.09627	-0.199758
																			697	SIL1	-0.32081	-0.732292	-0.393144
																			698	SQSTM1	3.00071	0.455457	-0.199797
																			699	TCP1	1.81964	0.394793	-0.700823
																			700	TGM2	-0.124957	0.456285	-0.521444
																			701	THBS1	1.70114	1.46426	-0.326917
																			702	TMED2	0.845226	1.59194	-0.779791
																			703	TMTC4	-0.297317	-0.506728	-0.573115
																			704	TOR1A	2.11827	-0.167902	-0.826252
																			705	TRAM1	0.688062	0.468852	-0.351555
																			706	UBXN4	1.39854	0.946997	0.156635
																			Avg		1.00611	0.341674	-0.514143

## Sheet: Fig. 2B
Untreated		Bleomycin
WT	KO	WT	KO
65.259	58.325	75	71
49.474	62.242	100	52
44.355	66.403	106	85
		94	71
		131	73
		84.705	85.048
		131	66
		129	146
		164	147
		122.337	76.3671
		91.2207	75.6082
		67.4767	96.0996
		119.735	94.148
		116.699	94.148

## Sheet: Fig. 2E
WT	KO			WT PMN	KO PMN	WT Macs	KO Macs	WT Lymphs	KO Lymphs
135000	140000			28528.3	21120.7	95264.1	112845	11207.5	6034.48
130000	135000			31182.4	26728.2	80371.6	83808.7	18446	24463.1
127500	100000			6194.33	6976.74	80526.3	81782.9	40779.4	11240.3
190000	207500			47111.7	21539.8	112861	161548	30027.2	24411.8
132500	157500			6949.3	7310.13	100533	132911	25017.5	17278.5
282500	215000			93588.9	43227.5	162048	153571	26863.5	18201.1

## Sheet: Fig. 2F
WT	KO
0.06	0.063
0.056	0.054
0.081	0.069
0.098	0.1
0.052	0.102
0.175	0.271

## Sheet: Fig. 2G
	WT				KO
Day 0	0	0	0		0	0	0
Day 8	9.39782	7.11666	7.83487		3.03032	5.31507	6.73443
Day 21	7.55763	6.89866	6.13714		1.8923	3.915	4.22269

## Sheet: Fig. 3A
Day 1 vs. Day 0
external_gene_name	gene_id	entrezgene_id	description	baseMean	log2FoldChange	lfcSE	stat	pvalue	padj	Condition	Control	FC
SFTPC	ENSMUSG00000022097	20389	surfactant associated protein C [Source:MGI Symbol;Acc:MGI:109517]	771392	-1.55645	1.02717	-1.51528	0.1297	0.292653	WT.D1	WT.D0	0.339987
LYZ2	ENSMUSG00000069516	17105	lysozyme 2 [Source:MGI Symbol;Acc:MGI:96897]	187186	-1.12892	0.981314	-1.15042	0.249973	0.489143	WT.D1	WT.D0	0.457258
SFTPB	ENSMUSG00000056370	20388	surfactant associated protein B [Source:MGI Symbol;Acc:MGI:109516]	32576.7	-2.63054	0.55959	-4.70084	2.59095e-06	1.74229e-05	WT.D1	WT.D0	0.161484
LYZ1	ENSMUSG00000069515	17110	lysozyme 1 [Source:MGI Symbol;Acc:MGI:96902]	120416	-1.55025	0.57105	-2.71473	0.00663298	0.022537	WT.D1	WT.D0	0.341451
H2-AA	ENSMUSG00000036594	14960	histocompatibility 2, class II antigen A, alpha [Source:MGI Symbol;Acc:MGI:95895]	2433.8	-1.78868	0.555424	-3.22039	0.00128015	0.00510124	WT.D1	WT.D0	0.289436
SFTA2	ENSMUSG00000090509	433102	surfactant associated 2 [Source:MGI Symbol;Acc:MGI:3643293]	890.819	-2.43968	0.447042	-5.45739	4.83195e-08	4.26981e-07	WT.D1	WT.D0	0.184325
SFTPD	ENSMUSG00000021795	20390	surfactant associated protein D [Source:MGI Symbol;Acc:MGI:109515]	18998.7	-2.02132	0.570691	-3.54188	0.000397293	0.00176581	WT.D1	WT.D0	0.246333
H2-AB1	ENSMUSG00000073421	14961	histocompatibility 2, class II antigen A, beta 1 [Source:MGI Symbol;Acc:MGI:103070]	3148.85	-1.67843	0.44565	-3.76625	0.000165718	0.000798839	WT.D1	WT.D0	0.312423
SFTPA1	ENSMUSG00000021789	20387	surfactant associated protein A1 [Source:MGI Symbol;Acc:MGI:109518]	197401	-2.06469	0.735379	-2.80765	0.0049904	0.0174858	WT.D1	WT.D0	0.239038
FABP5	ENSMUSG00000027533	16592	fatty acid binding protein 5, epidermal [Source:MGI Symbol;Acc:MGI:101790]	5129.79	-3.1572	0.36504	-8.64893	5.19846e-18	1.45585e-16	WT.D1	WT.D0	0.112095
ANXA1	ENSMUSG00000024659	16952	annexin A1 [Source:MGI Symbol;Acc:MGI:96819]	23833.4	3.02781	0.190445	15.8986	6.48071e-57	2.3616e-54	WT.D1	WT.D0	8.15569
KRT8	ENSMUSG00000049382	16691	keratin 8 [Source:MGI Symbol;Acc:MGI:96705]	18985	2.64646	0.20896	12.6649	9.25341e-37	1.23151e-34	WT.D1	WT.D0	6.2613
KRT19	ENSMUSG00000020911	16669	keratin 19 [Source:MGI Symbol;Acc:MGI:96693]	17717	3.42689	0.213738	16.0332	7.49681e-58	2.86847e-55	WT.D1	WT.D0	10.7547
KRT18	ENSMUSG00000023043	16668	keratin 18 [Source:MGI Symbol;Acc:MGI:96692]	21139.9	2.408	0.235349	10.2316	1.43086e-24	7.15662e-23	WT.D1	WT.D0	5.30738
ITGB6	ENSMUSG00000026971	16420	integrin beta 6 [Source:MGI Symbol;Acc:MGI:96615]	3669.66	3.23967	0.242461	13.3616	1.01306e-40	1.72276e-38	WT.D1	WT.D0	9.4458
CLDN4	ENSMUSG00000047501	12740	claudin 4 [Source:MGI Symbol;Acc:MGI:1313314]	2136.7	8.98084	0.59211	15.1675	5.80433e-52	1.74187e-49	WT.D1	WT.D0	505.244
SFN	ENSMUSG00000047281	55948	stratifin [Source:MGI Symbol;Acc:MGI:1891831]	7957.28	5.34966	0.289832	18.4578	4.5156e-76	3.54417e-73	WT.D1	WT.D0	40.7762
KRT7	ENSMUSG00000023039	110310	keratin 7 [Source:MGI Symbol;Acc:MGI:96704]	27944.6	3.08191	0.236484	13.0322	8.02445e-39	1.20406e-36	WT.D1	WT.D0	8.46734
TRP53	ENSMUSG00000059552	22059	transformation related protein 53 [Source:MGI Symbol;Acc:MGI:98834]	1413.05	2.0281	0.169236	11.9839	4.3162e-33	4.31761e-31	WT.D1	WT.D0	4.07868
IGFBP2	ENSMUSG00000039323	16008	insulin-like growth factor binding protein 2 [Source:MGI Symbol;Acc:MGI:96437]	824.289	-1.70796	0.493475	-3.46109	0.000537989	0.00232926	WT.D1	WT.D0	0.306092
AKAP5	ENSMUSG00000021057	238276	A kinase (PRKA) anchor protein 5 [Source:MGI Symbol;Acc:MGI:2685104]	1920.78	1.78983	0.382989	4.67331	2.96385e-06	1.97268e-05	WT.D1	WT.D0	3.45774
HOPX	ENSMUSG00000059325	74318	HOP homeobox [Source:MGI Symbol;Acc:MGI:1916782]	1450.63	0.55479	0.215653	2.5726	0.0100937	0.0327157	WT.D1	WT.D0	1.46895
RTKN2	ENSMUSG00000037846	170799	rhotekin 2 [Source:MGI Symbol;Acc:MGI:2158417]	571.002	-2.2537	0.499538	-4.51157	6.43506e-06	4.04471e-05	WT.D1	WT.D0	0.209686
CRYAB	ENSMUSG00000032060	12955	crystallin, alpha B [Source:MGI Symbol;Acc:MGI:88516]	3577.67	2.59216	0.208323	12.443	1.52663e-35	1.83255e-33	WT.D1	WT.D0	6.03
PXDC1	ENSMUSG00000021411	66895	PX domain containing 1 [Source:MGI Symbol;Acc:MGI:1914145]	750.815	1.53646	0.24963	6.15496	7.50971e-10	8.46987e-09	WT.D1	WT.D0	2.90083
IER3	ENSMUSG00000003541	15937	immediate early response 3 [Source:MGI Symbol;Acc:MGI:104814]	3110.04	3.48146	0.236893	14.6964	6.80214e-49	1.72077e-46	WT.D1	WT.D0	11.1693
SPOCK2	ENSMUSG00000058297	94214	sparc/osteonectin, cwcv and kazal-like domains proteoglycan 2 [Source:MGI Symbol;Acc:MGI:1891351]	109.205	-1.68476	0.531385	-3.17051	0.00152174	0.00598105	WT.D1	WT.D0	0.311055
TIMP2	ENSMUSG00000017466	21858	tissue inhibitor of metalloproteinase 2 [Source:MGI Symbol;Acc:MGI:98753]	7197.51	0.758279	0.216262	3.5063	0.00045438	0.00199635	WT.D1	WT.D0	1.69147
PDPN	ENSMUSG00000028583	14726	podoplanin [Source:MGI Symbol;Acc:MGI:103098]	780.927	4.57115	0.394588	11.5846	4.93115e-31	4.21627e-29	WT.D1	WT.D0	23.7714
Day 3 vs. Day 0
external_gene_name	gene_id	entrezgene_id	description	baseMean	log2FoldChange	lfcSE	stat	pvalue	padj	Condition	Control	FC
SFTPC	ENSMUSG00000022097	20389	surfactant associated protein C [Source:MGI Symbol;Acc:MGI:109517]	771392	-5.18202	1.02717	-5.04496	4.53611e-07	2.21356e-06	WT.D3	WT.D0	0.0275458
LYZ2	ENSMUSG00000069516	17105	lysozyme 2 [Source:MGI Symbol;Acc:MGI:96897]	187186	-3.60494	0.981316	-3.67358	0.000239179	0.000779471	WT.D3	WT.D0	0.0821874
SFTPB	ENSMUSG00000056370	20388	surfactant associated protein B [Source:MGI Symbol;Acc:MGI:109516]	32576.7	-8.50973	0.561151	-15.1648	6.05069e-52	1.0882e-49	WT.D3	WT.D0	0.00274356
LYZ1	ENSMUSG00000069515	17110	lysozyme 1 [Source:MGI Symbol;Acc:MGI:96902]	120416	-6.53914	0.571162	-11.4488	2.38334e-30	1.00285e-28	WT.D3	WT.D0	0.0107529
H2-AA	ENSMUSG00000036594	14960	histocompatibility 2, class II antigen A, alpha [Source:MGI Symbol;Acc:MGI:95895]	2433.8	-7.02426	0.563647	-12.4621	1.2009e-35	7.54403e-34	WT.D3	WT.D0	0.00768224
SFTA2	ENSMUSG00000090509	433102	surfactant associated 2 [Source:MGI Symbol;Acc:MGI:3643293]	890.819	-7.77327	0.48779	-15.9357	3.58204e-57	7.98831e-55	WT.D3	WT.D0	0.00457102
SFTPD	ENSMUSG00000021795	20390	surfactant associated protein D [Source:MGI Symbol;Acc:MGI:109515]	18998.7	-5.72063	0.571042	-10.0179	1.27199e-23	3.05017e-22	WT.D3	WT.D0	0.0189635
H2-AB1	ENSMUSG00000073421	14961	histocompatibility 2, class II antigen A, beta 1 [Source:MGI Symbol;Acc:MGI:103070]	3148.85	-5.21455	0.447898	-11.6423	2.51292e-31	1.13443e-29	WT.D3	WT.D0	0.0269318
SFTPA1	ENSMUSG00000021789	20387	surfactant associated protein A1 [Source:MGI Symbol;Acc:MGI:109518]	197401	-9.55401	0.735784	-12.9848	1.49235e-38	1.17601e-36	WT.D3	WT.D0	0.00133032
FABP5	ENSMUSG00000027533	16592	fatty acid binding protein 5, epidermal [Source:MGI Symbol;Acc:MGI:101790]	5129.79	-4.69153	0.365644	-12.8309	1.1012e-37	8.26862e-36	WT.D3	WT.D0	0.0386999
ANXA1	ENSMUSG00000024659	16952	annexin A1 [Source:MGI Symbol;Acc:MGI:96819]	23833.4	3.14096	0.190425	16.4944	4.02277e-61	1.1214e-58	WT.D3	WT.D0	8.82109
KRT8	ENSMUSG00000049382	16691	keratin 8 [Source:MGI Symbol;Acc:MGI:96705]	18985	2.63104	0.208953	12.5915	2.35025e-36	1.53704e-34	WT.D3	WT.D0	6.19475
KRT19	ENSMUSG00000020911	16669	keratin 19 [Source:MGI Symbol;Acc:MGI:96693]	17717	3.22643	0.213733	15.0956	1.73096e-51	2.99242e-49	WT.D3	WT.D0	9.35948
KRT18	ENSMUSG00000023043	16668	keratin 18 [Source:MGI Symbol;Acc:MGI:96692]	21139.9	2.58382	0.235328	10.9797	4.78734e-28	1.67602e-26	WT.D3	WT.D0	5.99526
ITGB6	ENSMUSG00000026971	16420	integrin beta 6 [Source:MGI Symbol;Acc:MGI:96615]	3669.66	4.98858	0.241918	20.621	1.77985e-94	2.33484e-91	WT.D3	WT.D0	31.7477
CLDN4	ENSMUSG00000047501	12740	claudin 4 [Source:MGI Symbol;Acc:MGI:1313314]	2136.7	8.61612	0.592116	14.5514	5.72143e-48	8.02475e-46	WT.D3	WT.D0	392.383
SFN	ENSMUSG00000047281	55948	stratifin [Source:MGI Symbol;Acc:MGI:1891831]	7957.28	5.0818	0.289828	17.5338	7.90747e-69	3.45773e-66	WT.D3	WT.D0	33.8667
KRT7	ENSMUSG00000023039	110310	keratin 7 [Source:MGI Symbol;Acc:MGI:96704]	27944.6	3.5636	0.236455	15.0709	2.51657e-51	4.31708e-49	WT.D3	WT.D0	11.8236
TRP53	ENSMUSG00000059552	22059	transformation related protein 53 [Source:MGI Symbol;Acc:MGI:98834]	1413.05	2.24508	0.168815	13.2991	2.34407e-40	2.05001e-38	WT.D3	WT.D0	4.74065
IGFBP2	ENSMUSG00000039323	16008	insulin-like growth factor binding protein 2 [Source:MGI Symbol;Acc:MGI:96437]	824.289	-1.19246	0.48586	-2.45434	0.0141144	0.0324334	WT.D3	WT.D0	0.437555
AKAP5	ENSMUSG00000021057	238276	A kinase (PRKA) anchor protein 5 [Source:MGI Symbol;Acc:MGI:2685104]	1920.78	4.44346	0.381474	11.6481	2.34594e-31	1.06119e-29	WT.D3	WT.D0	21.7577
HOPX	ENSMUSG00000059325	74318	HOP homeobox [Source:MGI Symbol;Acc:MGI:1916782]	1450.63	1.78132	0.21442	8.30763	9.76314e-17	1.3132e-15	WT.D3	WT.D0	3.43741
RTKN2	ENSMUSG00000037846	170799	rhotekin 2 [Source:MGI Symbol;Acc:MGI:2158417]	571.002	2.57251	0.483647	5.31898	1.04351e-07	5.54476e-07	WT.D3	WT.D0	5.94842
CRYAB	ENSMUSG00000032060	12955	crystallin, alpha B [Source:MGI Symbol;Acc:MGI:88516]	3577.67	2.11505	0.208364	10.1508	3.28825e-24	8.39992e-23	WT.D3	WT.D0	4.33207
PXDC1	ENSMUSG00000021411	66895	PX domain containing 1 [Source:MGI Symbol;Acc:MGI:1914145]	750.815	2.16268	0.248319	8.70929	3.05774e-18	4.66739e-17	WT.D3	WT.D0	4.47746
IER3	ENSMUSG00000003541	15937	immediate early response 3 [Source:MGI Symbol;Acc:MGI:104814]	3110.04	3.60293	0.236781	15.2163	2.75799e-52	5.04146e-50	WT.D3	WT.D0	12.1504
SPOCK2	ENSMUSG00000058297	94214	sparc/osteonectin, cwcv and kazal-like domains proteoglycan 2 [Source:MGI Symbol;Acc:MGI:1891351]	109.205	-0.576488	0.507613	-1.13568	0.256089	0.37829	WT.D3	WT.D0	0.670594
TIMP2	ENSMUSG00000017466	21858	tissue inhibitor of metalloproteinase 2 [Source:MGI Symbol;Acc:MGI:98753]	7197.51	1.85338	0.216007	8.58018	9.47285e-18	1.38346e-16	WT.D3	WT.D0	3.61346
PDPN	ENSMUSG00000028583	14726	podoplanin [Source:MGI Symbol;Acc:MGI:103098]	780.927	4.5766	0.394443	11.6027	3.9938e-31	1.76368e-29	WT.D3	WT.D0	23.8613
Day 7 vs. Day 0
SFTPC	ENSMUSG00000022097	20389	surfactant associated protein C [Source:MGI Symbol;Acc:MGI:109517]	771392	-5.41919	1.02717	-5.27586	1.32136e-07	5.65314e-07	WT.D7	WT.D0	0.0233701
LYZ2	ENSMUSG00000069516	17105	lysozyme 2 [Source:MGI Symbol;Acc:MGI:96897]	187186	-3.47475	0.981316	-3.54091	0.000398748	0.00108979	WT.D7	WT.D0	0.0899488
SFTPB	ENSMUSG00000056370	20388	surfactant associated protein B [Source:MGI Symbol;Acc:MGI:109516]	32576.7	-11.9456	0.578782	-20.6391	1.22212e-94	5.76734e-92	WT.D7	WT.D0	0.000253527
LYZ1	ENSMUSG00000069515	17110	lysozyme 1 [Source:MGI Symbol;Acc:MGI:96902]	120416	-11.4562	0.575053	-19.9219	2.62673e-88	9.34772e-86	WT.D7	WT.D0	0.00035592
H2-AA	ENSMUSG00000036594	14960	histocompatibility 2, class II antigen A, alpha [Source:MGI Symbol;Acc:MGI:95895]	2433.8	-8.71638	0.585406	-14.8895	3.85798e-50	3.03438e-48	WT.D7	WT.D0	0.00237743
SFTA2	ENSMUSG00000090509	433102	surfactant associated 2 [Source:MGI Symbol;Acc:MGI:3643293]	890.819	-9.88862	0.607291	-16.2832	1.29961e-59	1.60295e-57	WT.D7	WT.D0	0.00105495
SFTPD	ENSMUSG00000021795	20390	surfactant associated protein D [Source:MGI Symbol;Acc:MGI:109515]	18998.7	-6.30272	0.571325	-11.0318	2.68546e-28	6.00371e-27	WT.D7	WT.D0	0.0126675
H2-AB1	ENSMUSG00000073421	14961	histocompatibility 2, class II antigen A, beta 1 [Source:MGI Symbol;Acc:MGI:103070]	3148.85	-4.93962	0.447784	-11.0312	2.7012e-28	6.03268e-27	WT.D7	WT.D0	0.0325857
SFTPA1	ENSMUSG00000021789	20387	surfactant associated protein A1 [Source:MGI Symbol;Acc:MGI:109518]	197401	-12.7626	0.739693	-17.2539	1.04653e-66	1.77484e-64	WT.D7	WT.D0	0.000143908
FABP5	ENSMUSG00000027533	16592	fatty acid binding protein 5, epidermal [Source:MGI Symbol;Acc:MGI:101790]	5129.79	-4.15858	0.365436	-11.3798	5.27388e-30	1.32353e-28	WT.D7	WT.D0	0.0559943
ANXA1	ENSMUSG00000024659	16952	annexin A1 [Source:MGI Symbol;Acc:MGI:96819]	23833.4	3.68424	0.190413	19.3486	2.09328e-83	5.97907e-81	WT.D7	WT.D0	12.8548
KRT8	ENSMUSG00000049382	16691	keratin 8 [Source:MGI Symbol;Acc:MGI:96705]	18985	2.91742	0.208952	13.9622	2.65161e-44	1.55992e-42	WT.D7	WT.D0	7.55496
KRT19	ENSMUSG00000020911	16669	keratin 19 [Source:MGI Symbol;Acc:MGI:96693]	17717	3.08206	0.213749	14.4191	3.92678e-47	2.64729e-45	WT.D7	WT.D0	8.46824
KRT18	ENSMUSG00000023043	16668	keratin 18 [Source:MGI Symbol;Acc:MGI:96692]	21139.9	3.47758	0.235309	14.7788	2.00849e-49	1.51917e-47	WT.D7	WT.D0	11.1392
ITGB6	ENSMUSG00000026971	16420	integrin beta 6 [Source:MGI Symbol;Acc:MGI:96615]	3669.66	4.39489	0.242046	18.1573	1.12512e-73	2.59831e-71	WT.D7	WT.D0	21.0375
CLDN4	ENSMUSG00000047501	12740	claudin 4 [Source:MGI Symbol;Acc:MGI:1313314]	2136.7	8.165	0.592205	13.7874	3.03314e-43	1.66692e-41	WT.D7	WT.D0	287.018
SFN	ENSMUSG00000047281	55948	stratifin [Source:MGI Symbol;Acc:MGI:1891831]	7957.28	5.57303	0.289807	19.2301	2.07131e-82	5.83947e-80	WT.D7	WT.D0	47.6047
KRT7	ENSMUSG00000023039	110310	keratin 7 [Source:MGI Symbol;Acc:MGI:96704]	27944.6	4.22952	0.236445	17.888	1.46369e-71	3.05517e-69	WT.D7	WT.D0	18.7591
TRP53	ENSMUSG00000059552	22059	transformation related protein 53 [Source:MGI Symbol;Acc:MGI:98834]	1413.05	2.49839	0.168787	14.802	1.42263e-49	1.09512e-47	WT.D7	WT.D0	5.65053
IGFBP2	ENSMUSG00000039323	16008	insulin-like growth factor binding protein 2 [Source:MGI Symbol;Acc:MGI:96437]	824.289	4.47702	0.475875	9.40798	5.05773e-21	6.80677e-20	WT.D7	WT.D0	22.2699
AKAP5	ENSMUSG00000021057	238276	A kinase (PRKA) anchor protein 5 [Source:MGI Symbol;Acc:MGI:2685104]	1920.78	4.82037	0.381449	12.637	1.31999e-36	4.88983e-35	WT.D7	WT.D0	28.2537
HOPX	ENSMUSG00000059325	74318	HOP homeobox [Source:MGI Symbol;Acc:MGI:1916782]	1450.63	1.83711	0.214493	8.56492	1.08151e-17	1.13957e-16	WT.D7	WT.D0	3.57294
RTKN2	ENSMUSG00000037846	170799	rhotekin 2 [Source:MGI Symbol;Acc:MGI:2158417]	571.002	2.82034	0.483633	5.83158	5.49058e-09	2.74125e-08	WT.D7	WT.D0	7.0633
CRYAB	ENSMUSG00000032060	12955	crystallin, alpha B [Source:MGI Symbol;Acc:MGI:88516]	3577.67	2.646	0.208289	12.7035	5.65306e-37	2.17583e-35	WT.D7	WT.D0	6.2593
PXDC1	ENSMUSG00000021411	66895	PX domain containing 1 [Source:MGI Symbol;Acc:MGI:1914145]	750.815	3.09607	0.247751	12.4967	7.78039e-36	2.7688e-34	WT.D7	WT.D0	8.55087
IER3	ENSMUSG00000003541	15937	immediate early response 3 [Source:MGI Symbol;Acc:MGI:104814]	3110.04	3.87067	0.23677	16.3478	4.50769e-60	5.65624e-58	WT.D7	WT.D0	14.6281
SPOCK2	ENSMUSG00000058297	94214	sparc/osteonectin, cwcv and kazal-like domains proteoglycan 2 [Source:MGI Symbol;Acc:MGI:1891351]	109.205	2.63813	0.494156	5.33865	9.36415e-08	4.07205e-07	WT.D7	WT.D0	6.22523
TIMP2	ENSMUSG00000017466	21858	tissue inhibitor of metalloproteinase 2 [Source:MGI Symbol;Acc:MGI:98753]	7197.51	2.44441	0.215972	11.3182	1.06643e-29	2.62772e-28	WT.D7	WT.D0	5.44302
PDPN	ENSMUSG00000028583	14726	podoplanin [Source:MGI Symbol;Acc:MGI:103098]	780.927	4.557	0.394546	11.55	7.3836e-31	1.94518e-29	WT.D7	WT.D0	23.5393

## Sheet: Fig. 3B
	Abca3			Sftpc			Lamp3			Krt8			Trp53			Cldn4			Hopx			Cav1			Igfbp2
	WT	KO		WT	KO		WT	KO		WT	KO		WT	KO		WT	KO		WT	KO		WT	KO		WT	KO
D0	1	0.88063		1	1.00599		1	0.897947		1	0.0649286		1	1.03377		1	1.49088		1	1.4481		1	1.16469		1	2.28983
D1	0.159601	0.133125		0.273346	0.257088		0.13712	0.107709		5.93231	0.085515		3.8412	4.20011		218.415	199.076		1.46073	1.53569		1.47658	1.3455		0.477904	0.340597
D3	0.057839	0.064194		0.001993	0.00191		0.001773	0.001474		5.81439	0.066132		4.4213	3.96412		172.543	261.437		3.38964	4.32741		2.83319	2.45489		0.63898	1.17629
D7	0.049947	0.053146		0.000382	0.000197		0.000639	0.000666		7.1354	0.066001		5.33766	4.67766		131.536	135.763		3.49601	2.71983		5.25457	5.46539		34.0335	36.6806
external_gene_name	id	entrezgene_id	description...4	FC D1.WT/D0.WT 061721	FC D3.WT/D0.WT 061721	FC D7.WT/D0.WT 061721	FC D1.WT/D0.WT 071421	FC D3.WT/D0.WT 071421	FC D7.WT/D0.WT 071421	FC D1.WT/D0.WT 080321	FC D3.WT/D0.WT 080321	FC D7.WT/D0.WT 080321	FC D1.KO/D0.WT 061721...41	FC D3.KO/D0.WT 061721	FC D7.KO/D0.WT 061721	FC D1.KO/D0.WT 071421...44	FC D3.KO/D0.WT 071421	FC D7.KO/D0.WT 071421	FC D1.KO/D0.WT 080321	FC D3.KO/D0.WT 080321	FC D7.KO/D0.WT 080321
ABCA3	ENSMUSG00000024130	27410	ATP-binding cassette, sub-family A (ABC1), member 3 [Source:MGI Symbol;Acc:MGI:1351617]	0.252237	0.0408158	0.0377631	0.0364546	0.0717218	0.054276	0.190113	0.0609793	0.0578017	0.227565	0.0538732	0.0463169	0.0484708	0.0618218	0.0662365	0.12334	0.076888	0.046885
SFTPC	ENSMUSG00000022097	20389	surfactant associated protein C [Source:MGI Symbol;Acc:MGI:109517]	0.475355	0.00258774	0.0004595	0.0716176	0.000823185	0.000239751	0.273065	0.00256834	0.00044746	0.463009	0.0021075	0.000230489	0.0662011	0.0013678	0.000141274	0.242055	0.00225365	0.000217786
LAMP3	ENSMUSG00000041247	239739	lysosomal-associated membrane protein 3 [Source:MGI Symbol;Acc:MGI:2441659]	0.254708	0.00222404	0.000717054	0.0179717	0.00120943	0.000504322	0.138682	0.00188696	0.000696016	0.209685	0.0016852	0.000486181	0.0173206	0.00123157	0.00070694	0.0961221	0.00150377	0.000805613
KRT8	ENSMUSG00000049382	16691	keratin 8 [Source:MGI Symbol;Acc:MGI:96705]	6.22851	5.14338	7.77934	6.02332	6.5392	8.44666	5.54509	5.76059	5.18021	0.112194	0.0709672	0.070337	0.0614777	0.0598232	0.0719734	0.0828727	0.067605	0.0556936
TRP53	ENSMUSG00000059552	22059	transformation related protein 53 [Source:MGI Symbol;Acc:MGI:98834]	4.48107	5.03708	7.15513	3.58034	4.1934	4.40905	3.4622	4.03342	4.44882	4.64665	4.63511	5.8345	4.0516	3.55565	3.97232	3.90209	3.70161	4.22614
CLDN4	ENSMUSG00000047501	12740	claudin 4 [Source:MGI Symbol;Acc:MGI:1313314]	211.767	152.049	198.071	286.766	180.953	113.09	156.71	184.627	83.448	170.896	280.394	169.056	288.546	116.357	162.341	137.787	387.561	75.8927
HOPX	ENSMUSG00000059325	74318	HOP homeobox [Source:MGI Symbol;Acc:MGI:1916782]	1.02778	2.29114	2.75812	1.78131	3.20868	3.10357	1.57309	4.66908	4.62633	1.29022	3.48751	2.46164	1.51048	3.75537	2.61851	1.80638	5.73935	3.07933
CAV1	ENSMUSG00000007655	12389	caveolin 1, caveolae protein [Source:MGI Symbol;Acc:MGI:102709]	1.10522	1.6866	1.83459	1.71421	2.79647	5.43644	1.6103	4.0165	8.4927	0.759328	1.1659	2.0412	1.60059	3.15227	6.19599	1.67659	3.0465	8.15897

## Sheet: Fig. 3C
external_gene_name	gene_id	entrezgene_id	description	baseMean	log2FoldChange	lfcSE	stat	pvalue	padj	Condition	Control	FC
CDKN1A	ENSMUSG00000023067	12575	cyclin-dependent kinase inhibitor 1A (P21) [Source:MGI Symbol;Acc:MGI:104556]	9073.42	4.79205	0.238189	20.1186	5.06692e-90	5.74438e-87	WT.D1	WT.D0	27.7045
CDKN2A	ENSMUSG00000044303	12578	cyclin dependent kinase inhibitor 2A [Source:MGI Symbol;Acc:MGI:104738]	1.9092	0	1.05958	0	1	1	WT.D1	WT.D0	1
MDM2	ENSMUSG00000020184	17246	transformed mouse 3T3 cell double minute 2 [Source:MGI Symbol;Acc:MGI:96952]	3450.83	2.38547	0.221649	10.7624	5.1821e-27	3.21753e-25	WT.D1	WT.D0	5.22514
TRP53	ENSMUSG00000059552	22059	transformation related protein 53 [Source:MGI Symbol;Acc:MGI:98834]	1413.05	2.0281	0.169236	11.9839	4.3162e-33	4.31761e-31	WT.D1	WT.D0	4.07868
ALDH1A3	ENSMUSG00000015134	56847	aldehyde dehydrogenase family 1, subfamily A3 [Source:MGI Symbol;Acc:MGI:1861722]	64.6735	2.59734	0.583808	4.44896	8.62879e-06	5.29101e-05	WT.D1	WT.D0	6.05168
CDKN2B	ENSMUSG00000073802	12579	cyclin dependent kinase inhibitor 2B [Source:MGI Symbol;Acc:MGI:104737]	595.041	2.32354	0.229788	10.1117	4.90371e-24	2.32357e-22	WT.D1	WT.D0	5.00559
GADD45A	ENSMUSG00000036390	13197	growth arrest and DNA-damage-inducible 45 alpha [Source:MGI Symbol;Acc:MGI:107799]	1311.92	2.90828	0.403692	7.20421	5.838e-13	9.59727e-12	WT.D1	WT.D0	7.50723
TGFB1I1	ENSMUSG00000030782	21804	transforming growth factor beta 1 induced transcript 1 [Source:MGI Symbol;Acc:MGI:102784]	989.578	0.626457	0.229094	2.7345	0.00624752	0.0213648	WT.D1	WT.D0	1.54377
HSPB1	ENSMUSG00000004951	15507	heat shock protein 1 [Source:MGI Symbol;Acc:MGI:96240]	2996.97	1.62432	0.267028	6.08295	1.17991e-09	1.29359e-08	WT.D1	WT.D0	3.08297
PSMA5	ENSMUSG00000068749	26442	proteasome (prosome, macropain) subunit, alpha type 5 [Source:MGI Symbol;Acc:MGI:1347009]	1846.4	1.74968	0.169423	10.3273	5.30351e-25	2.77838e-23	WT.D1	WT.D0	3.36284
HSP90AA1	ENSMUSG00000021270	15519	heat shock protein 90, alpha (cytosolic), class A member 1 [Source:MGI Symbol;Acc:MGI:96250]	16652.6	1.33165	0.199426	6.67741	2.43195e-11	3.32925e-10	WT.D1	WT.D0	2.5169
PSMD1	ENSMUSG00000026229	70247	proteasome (prosome, macropain) 26S subunit, non-ATPase, 1 [Source:MGI Symbol;Acc:MGI:1917497]	4211.47	0.94397	0.0911421	10.3571	3.88458e-25	2.06436e-23	WT.D1	WT.D0	1.92381
PSMD14	ENSMUSG00000026914	59029	proteasome (prosome, macropain) 26S subunit, non-ATPase, 14 [Source:MGI Symbol;Acc:MGI:1913284]	2381.64	1.69548	0.169148	10.0236	1.2001e-23	5.5575e-22	WT.D1	WT.D0	3.23885
DDIT4	ENSMUSG00000020108	74747	DNA-damage-inducible transcript 4 [Source:MGI Symbol;Acc:MGI:1921997]	346.379	0.978731	0.291638	3.35598	0.00079085	0.00331285	WT.D1	WT.D0	1.97073
EIF2AK2	ENSMUSG00000024079	19106	eukaryotic translation initiation factor 2-alpha kinase 2 [Source:MGI Symbol;Acc:MGI:1353449]	229.447	-0.531573	0.193111	-2.75268	0.00591088	0.0203454	WT.D1	WT.D0	0.6918
TMTC4	ENSMUSG00000041594	70551	transmembrane and tetratricopeptide repeat containing 4 [Source:MGI Symbol;Acc:MGI:1921050]	290.557	0.313862	0.243115	1.291	0.196704	0.407574	WT.D1	WT.D0	1.24303
BAX	ENSMUSG00000003873	12028	BCL2-associated X protein [Source:MGI Symbol;Acc:MGI:99702]	1973.52	2.49268	0.204232	12.2051	2.91863e-34	3.20212e-32	WT.D1	WT.D0	5.62822
CASP3	ENSMUSG00000031628	12367	caspase 3 [Source:MGI Symbol;Acc:MGI:107739]	400.989	0.519692	0.213483	2.43435	0.0149185	0.046136	WT.D1	WT.D0	1.43365
FAS	ENSMUSG00000024778	14102	Fas (TNF receptor superfamily member 6) [Source:MGI Symbol;Acc:MGI:95484]	167.022	2.03664	0.365219	5.57649	2.4542e-08	2.24987e-07	WT.D1	WT.D0	4.10288
GADD45A	ENSMUSG00000036390	13197	growth arrest and DNA-damage-inducible 45 alpha [Source:MGI Symbol;Acc:MGI:107799]	1311.92	2.90828	0.403692	7.20421	5.838e-13	9.59727e-12	WT.D1	WT.D0	7.50723
TNF	ENSMUSG00000024401	21926	tumor necrosis factor [Source:MGI Symbol;Acc:MGI:104798]	36.2135	5.4079	0.730324	7.4048	1.31348e-13	2.31066e-12	WT.D1	WT.D0	42.4562
TNFRSF10B	ENSMUSG00000022074	21933	tumor necrosis factor receptor superfamily, member 10b [Source:MGI Symbol;Acc:MGI:1341090]	274.874	4.32067	0.393897	10.969	5.38364e-28	3.71994e-26	WT.D1	WT.D0	19.9826
TRP53	ENSMUSG00000059552	22059	transformation related protein 53 [Source:MGI Symbol;Acc:MGI:98834]	1413.05	2.0281	0.169236	11.9839	4.3162e-33	4.31761e-31	WT.D1	WT.D0	4.07868
TNFRSF11B	ENSMUSG00000063727	18383	tumor necrosis factor receptor superfamily, member 11b (osteoprotegerin) [Source:MGI Symbol;Acc:MGI:109587]	300.963	0.3232	0.355031	0.910343	0.362642	0.64146	WT.D1	WT.D0	1.2511
CDC25A	ENSMUSG00000032477	12530	cell division cycle 25A [Source:MGI Symbol;Acc:MGI:103198]	311.647	0.599346	0.183547	3.26536	0.00109325	0.00442945	WT.D1	WT.D0	1.51503
H2AFX	ENSMUSG00000049932	15270	H2A histone family, member X [Source:MGI Symbol;Acc:MGI:102688]	444.08	0.534705	0.175093	3.05384	0.00225935	0.00856244	WT.D1	WT.D0	1.44865
TRP53	ENSMUSG00000059552	22059	transformation related protein 53 [Source:MGI Symbol;Acc:MGI:98834]	1413.05	2.0281	0.169236	11.9839	4.3162e-33	4.31761e-31	WT.D1	WT.D0	4.07868
BLM	ENSMUSG00000030528	12144	Bloom syndrome, RecQ like helicase [Source:MGI Symbol;Acc:MGI:1328362]	78.2382	1.45727	0.325001	4.48389	7.32947e-06	4.56099e-05	WT.D1	WT.D0	2.74588
GADD45A	ENSMUSG00000036390	13197	growth arrest and DNA-damage-inducible 45 alpha [Source:MGI Symbol;Acc:MGI:107799]	1311.92	2.90828	0.403692	7.20421	5.838e-13	9.59727e-12	WT.D1	WT.D0	7.50723
MGMT	ENSMUSG00000054612	17314	O-6-methylguanine-DNA methyltransferase [Source:MGI Symbol;Acc:MGI:96977]	146.673	0.541124	0.378782	1.42859	0.153122	0.334887	WT.D1	WT.D0	1.45511
RAD18	ENSMUSG00000030254	58186	RAD18 E3 ubiquitin protein ligase [Source:MGI Symbol;Acc:MGI:1890476]	268.089	2.35813	0.328472	7.1791	7.01711e-13	1.14679e-11	WT.D1	WT.D0	5.12706
MCPH1	ENSMUSG00000039842	244329	microcephaly, primary autosomal recessive 1 [Source:MGI Symbol;Acc:MGI:2443308]	190.98	1.22399	0.308284	3.97032	7.17767e-05	0.000372514	WT.D1	WT.D0	2.33591
ACTN1	ENSMUSG00000015143	109711	actinin, alpha 1 [Source:MGI Symbol;Acc:MGI:2137706]	4166.43	1.97378	0.208529	9.46528	2.9278e-21	1.0916e-19	WT.D1	WT.D0	3.92797
FN1	ENSMUSG00000026193	14268	fibronectin 1 [Source:MGI Symbol;Acc:MGI:95566]	32924.9	2.09981	0.506406	4.14649	3.37608e-05	0.000186034	WT.D1	WT.D0	4.28653
ITGAV	ENSMUSG00000027087	16410	integrin alpha V [Source:MGI Symbol;Acc:MGI:96608]	2908.4	1.11922	0.236363	4.73516	2.18879e-06	1.48919e-05	WT.D1	WT.D0	2.17229
ITGB6	ENSMUSG00000026971	16420	integrin beta 6 [Source:MGI Symbol;Acc:MGI:96615]	3669.66	3.23967	0.242461	13.3616	1.01306e-40	1.72276e-38	WT.D1	WT.D0	9.4458
SMAD7	ENSMUSG00000025880	17131	SMAD family member 7 [Source:MGI Symbol;Acc:MGI:1100518]	921.976	1.98949	0.153011	13.0023	1.18743e-38	1.76443e-36	WT.D1	WT.D0	3.97098
TGFB2	ENSMUSG00000039239	21808	transforming growth factor, beta 2 [Source:MGI Symbol;Acc:MGI:98726]	806.205	3.29552	0.366865	8.98293	2.6365e-19	8.32852e-18	WT.D1	WT.D0	9.81862
TGFBR1	ENSMUSG00000007613	21812	transforming growth factor, beta receptor I [Source:MGI Symbol;Acc:MGI:98728]	1211	0.105604	0.223898	0.471662	0.637168	0.91468	WT.D1	WT.D0	1.07594
TGIF1	ENSMUSG00000047407	21815	TGFB-induced factor homeobox 1 [Source:MGI Symbol;Acc:MGI:1194497]	1481.52	1.56028	0.202685	7.69804	1.3817e-14	2.70767e-13	WT.D1	WT.D0	2.9491
CCL2	ENSMUSG00000035385	20296	chemokine (C-C motif) ligand 2 [Source:MGI Symbol;Acc:MGI:98259]	348.697	7.02399	0.587954	11.9465	6.77083e-33	6.60048e-31	WT.D1	WT.D0	130.147
CCL20	ENSMUSG00000026166	20297	chemokine (C-C motif) ligand 20 [Source:MGI Symbol;Acc:MGI:1329031]	35.6268	0.509445	0.711193	0.716324	0.473791	0.766004	WT.D1	WT.D0	1.4235
CXCL1	ENSMUSG00000029380	14825	chemokine (C-X-C motif) ligand 1 [Source:MGI Symbol;Acc:MGI:108068]	307.654	1.84086	0.380007	4.84428	1.27074e-06	8.9791e-06	WT.D1	WT.D0	3.58223
CXCL2	ENSMUSG00000058427	20310	chemokine (C-X-C motif) ligand 2 [Source:MGI Symbol;Acc:MGI:1340094]	86.1039	2.45452	0.569239	4.31194	1.61829e-05	9.46605e-05	WT.D1	WT.D0	5.48132
MMP13	ENSMUSG00000050578	17386	matrix metallopeptidase 13 [Source:MGI Symbol;Acc:MGI:1340026]	461.693	5.89615	0.766793	7.68936	1.47872e-14	2.88486e-13	WT.D1	WT.D0	59.555
MMP14	ENSMUSG00000000957	17387	matrix metallopeptidase 14 (membrane-inserted) [Source:MGI Symbol;Acc:MGI:101900]	2370.77	1.99978	0.289325	6.91189	4.78245e-12	7.10634e-11	WT.D1	WT.D0	3.99939
PLAU	ENSMUSG00000021822	18792	plasminogen activator, urokinase [Source:MGI Symbol;Acc:MGI:97611]	58.4687	4.23116	0.70372	6.01256	1.8262e-09	1.94774e-08	WT.D1	WT.D0	18.7804
TIMP2	ENSMUSG00000017466	21858	tissue inhibitor of metalloproteinase 2 [Source:MGI Symbol;Acc:MGI:98753]	7197.51	0.758279	0.216262	3.5063	0.00045438	0.00199635	WT.D1	WT.D0	1.69147
SERPINE1	ENSMUSG00000037411	18787	serine (or cysteine) peptidase inhibitor, clade E, member 1 [Source:MGI Symbol;Acc:MGI:97608]	1105.75	6.1295	0.591404	10.3643	3.60303e-25	1.92141e-23	WT.D1	WT.D0	70.0107
Gene Scores:
Cell Death
	WT
D0	954.051		998.102		949.898
D1	1324.94		1042.05		1228.27
DNA Damage
	WT
D0	358	350	349
D1	806	572	804
Senescence
	WT
D0	844.75	806.723	790.333
D1	1405.48	1116.96	1228.88
Proteostasis
	WT
D0	2403	2284	2105
D1	3594	3088	3402
TGFb
	WT
D0	2903	3064	2964
D1	3964	4074	4190

## Sheet: Fig. 3D,E
		WT				KO
Cell Death	D0	954.051	998.102	949.898		976.796	971.745	885.178
	D1	1324.94	1042.05	1228.27		1279.9	1125.71	1048.13
DNA Damage	D0	358	350	349		352	360	340
	D1	806	572	804		787	556	778
Senescence	D0	844.75	806.723	790.333		873.824	839.109	766.705
	D1	1405.48	1116.96	1228.88		1296.17	1155.42	1139.56
Proteostasis	D0	2403	2284	2105		2283	2640	2115
	D1	3594	3088	3402		3638	2961	3606
TGFb	D0	2903	3064	2964		2987	3036	2892
	D1	3964	4074	4190		3871	4106	4065
Ccl11	Ccl2	Ccl20	Ccl5	Ccl7	Ccl8	Cxcl1	Cxcl2	Cxcl3	Cxcl5
0.947105	0.672727	1.21787	0.601739	0.620393	0.941469	0.749052	0.684735	0.892874	0.447935
0.750772	0.592857	1.31206	0.704147	0.544301	0.907194	0.736152	0.428348	0.563594	0.652674
0.572893	0.48	1.84388	1.37825	0.440054	0.88181	0.978313	0.908758	0.401471	0.732891
Il11	Il15	Il18	Il1a	Il1b	Il6	Il7	Mif	Tnfrsf10b	Tnfrsf11b	Tnfrsf18	Tnfrsf1a	Tnfrsf1b
0.722165	0.847552	0.657257	0.481572	1.00064	0.828815	1.00184	0.835924	1.11364	1.18053	0.787257	0.949744	0.911047
1.11887	1.06917	1.00851	0.432732	1.18613	1.08604	0.938013	0.979298	0.954797	0.83809	0.853268	1.06706	1.08501
0.712887	0.99337	0.98799	1.93263	1.04449	0.827091	0.99823	0.948851	1.0806	0.928751	0.659294	0.988277	1.06122
Areg	Csf2	Ereg	Fgf7	Gdf15	Hbegf	Igfbp7	Pdgfa	Pigf	Tgfb1	Thpo
1.35908	0.948023	1.09102	0.933724	1.13288	0.85324	1.16335	1.053	1.0091	0.80934	0.999482
1.10737	0.976945	0.99602	0.97278	1.23089	0.975966	1.10199	1.02265	0.86377	1.09868	1.21795
1.15878	1.27188	0.994997	0.997495	0.847309	0.8125	0.983817	0.993264	0.918377	0.84543	1.20086
Mmp1a	Mmp10	Mmp13	Mmp14	Mmp16	Mmp2	Mmp25	Plat	Plau	Serpina10	Serpinb2	Serpind1	Serpine1	Timp1	Timp2
	0.82954	1.06636	0.755124	0.94048	0.607513		0.705918	0.719398	1.15923	0.809241	0.804962	0.729392	0.730709	1.03205
	0.990534	0.74463	1.07358	1.22185	0.883209		1.13655	0.800672	1.08228	0.994229	0.824624	0.867576	1.09363	1.15466
	0.857361	1.08248	1.06755	0.978642	0.779191		1.07948	0.969984	0.784879	0.860271	1.0008	1.0524	0.796935	1.08029
Tgfb1	Tgif1	Smad7	Fn1	Itgav	Itgb6	Tgfb2	Tgfbr1
0.80934	1.0454	0.990119	1.42217	1.01735	1.4281	1.18425	1.08327
1.09868	1.0237	1.01887	0.930774	0.99873	1.04197	1.0261	0.913092
0.84543	1.14909	1.0567	1.1261	0.960952	1.17424	0.929485	0.93173
Hsp90aa1	Hspb1	Psmd1	Eif2ak2	Ddit4	Psma5	Psmd14	Tmtc4
0.935172	1.0682	1.05185	1.049	0.978	1.104	1.142	1.123
0.903956	1.08256	0.984613	0.99	1.113	0.824	0.867	1.331
0.916231	1.16305	1.04021	1.069	1.107	1.04	1.197	0.71
Cdc25a	H2afx	Trp53	Blm	Gadd45a	Mgmt	Ddit3	Mcph1
0.759168	0.983091	0.936765	0.989459	1.05022	1.04978	0.947368	0.958736
0.952068	1.10129	0.958015	0.807697	0.955481	0.918432	0.811968	1.01459
0.841882	1.08507	1.00587	0.816273	0.923213	1.02365	1.27539	1.07512
Bax	Casp3	Gadd45a	Tnf	Tnfrsf10b	Trp53	Tnfrsf11b
0.982243	0.866542	0.883673	1.00761	1.11364	0.936765	1.18053
0.911661	0.993581	1.06843	0.643683	0.954797	0.958015	0.83809
0.948387	1.05928	0.899576	1.31121	1.0806	1.00587	0.928751
Cdkn1a	Cdkn2a	Mdm2	Trp53	Aldh1a3	Cdkn2b	Gadd45a	Tgfb1i1
1.01791	0.988389	0.908068	0.936765	0.963343	1.26787	1.05022	0.883673
1.05304	0.961174	0.950586	0.958015	1.08301	0.97616	0.955481	1.06843
0.974074	1.0152	0.952871	1.00587	0.992604	0.946251	0.923213	0.899576

[truncated: 25 more sheets: Fig. 4A, Fig. 4B, Fig. 5A, Fig. 5C, Fig. 5D, Fig. 7A, Fig. 7D, Fig. 7I, SFig. 1C, SFig. 1H, SFig. 3F, SFig. 3G, SFig. 3I, SFig. 4A, SFig. 4B, SFig. 4E, SFig. 4F, SFig. 4G, SFig. 5A, SFig. 5B …]
